# Supplementary material for: ABO and Rhesus blood groups and multiple health outcomes: an umbrella review of systematic reviews with meta-analyses of observational studies
Source: BMC Med. 2024 May 20;22:206. doi: 10.1186/s12916-024-03423-x (PMC11106863; doi:10.1186/s12916-024-03423-x)
Supplement: Supplementary file 1 — Additional file 1: Tables S1-13. Table S1-PRISMA checklist of items to include when reporting a systematic review or meta-analysis; Table S2-MOOSE checklist for meta-analyses of observational studies; Table S3-Search strategy; Table S4-Criteria for categorizing the credibility of evidence in the umbrella review; Table S5-The list of the excluded records during the process of full-text review; Table S6-The summary results of meta-analyses excluded due to lack of data for quantitative synthesis; Table S7-Description of 270 associations investigating the associations between ABO and Rhesus blood groups and multiple health outcomes; Table S8-Strength assessment of evidence from 270 associations examining associations between ABO and Rhesus blood groups and multiple health outcomes; Table S9-Methodological quality assessment of the included articles with AMSTAR; Table S10-The results of GRADE assessment of the evidence certainty on the associations between ABO and Rhesus blood groups and multiple health outcomes; Table S11-Sensitivity analysis results of omission of small-sized studies (< 25th percentile) from those meta-analyses with evidence of small-study effects; Table S12-Sensitivity analysis results of omission of primary studies with low-quality evidence; Table S13-Sensitivity analysis results of excluded meta-analyses due to overlap. [file 12916_2024_3423_MOESM1_ESM.xlsx]

## Sheet: Table S1
Table S1-PRISMA checklist of items to include when reporting a systematic review or meta-analysis
Section/topic	#	Checklist item	Reported on page #
TITLE
Title	1	Identify the report as a systematic review, meta-analysis, or both.	1
ABSTRACT
Structured summary	2	Provide a structured summary including, as applicable: background; objectives; data sources; study eligibility criteria, participants, and interventions; study appraisal and synthesis methods; results; limitations; conclusions and implications of key findings; systematic review registration number.	4-5
INTRODUCTION
Rationale	3	Describe the rationale for the review in the context of what is already known.	6-7
Objectives	4	Provide an explicit statement of questions being addressed with reference to participants, interventions, comparisons, outcomes, and study design (PICOS).	7
METHODS
Protocol and registration	5	Indicate if a review protocol exists, if and where it can be accessed (e.g., Web address), and, if available, provide registration information including registration number.	7
Eligibility criteria	6	Specify study characteristics (e.g., PICOS, length of follow-up) and report characteristics (e.g., years considered, language, publication status) used as criteria for eligibility, giving rationale.	8-9
Information sources	7	Describe all information sources (e.g., databases with dates of coverage, contact with study authors to identify additional studies) in the search and date last searched.	7-8
Search	8	Present full electronic search strategy for at least one database, including any limits used, such that it could be repeated.	8
Study selection	9	State the process for selecting studies (i.e., screening, eligibility, included in systematic review, and, if applicable, included in the meta-analysis).	8
Data collection process	10	Describe method of data extraction from reports (e.g., piloted forms, independently, in duplicate) and any processes for obtaining and confirming data from investigators.	9-10
Data items	11	List and define all variables for which data were sought (e.g., PICOS, funding sources) and any assumptions and simplifications made.	8-9
Risk of bias in individual studies	12	Describe methods used for assessing risk of bias of individual studies (including specification of whether this was done at the study or outcome level), and how this information is to be used in any data synthesis.	10
Summary measures	13	State the principal summary measures (e.g., risk ratio, difference in means).	10
Synthesis of results	14	Describe the methods of handling data and combining results of studies, if done, including measures of consistency (e.g., I2) for each meta-analysis.	10
Risk of bias across studies	15	Specify any assessment of risk of bias that may affect the cumulative evidence (e.g., publication bias, selective reporting within studies).	10
Additional analyses	16	Describe methods of additional analyses (e.g., sensitivity or subgroup analyses, meta-regression), if done, indicating which were pre-specified.	11
RESULTS
Study selection	17	Give numbers of studies screened, assessed for eligibility, and included in the review, with reasons for exclusions at each stage, ideally with a flow diagram.	12
Study characteristics	18	For each study, present characteristics for which data were extracted (e.g., study size, PICOS, follow-up period) and provide the citations.	13
Risk of bias within studies	19	Present data on risk of bias of each study and, if available, any outcome-level assessment (see Item 12).	NA
Results of individual studies	20	For all outcomes considered (benefits or harms), present, for each study: (a) simple summary data for each intervention group and (b) effect estimates and confidence intervals, ideally with a forest plot.	9-11
Synthesis of results	21	Present results of each meta-analysis done, including confidence intervals and measures of consistency.	13-18
Risk of bias across studies	22	Present results of any assessment of risk of bias across studies (see Item 15).	13-18
Additional analysis	23	Give results of additional analyses, if done (e.g., sensitivity or subgroup analyses, meta-regression [see Item 16]).	19
DISCUSSION
Summary of evidence	24	Summarize the main findings including the strength of evidence for each main outcome; consider their relevance to key groups (e.g., health care providers, users, and policy makers).	19
Limitations	25	Discuss limitations at study and outcome level (e.g., risk of bias), and at review level (e.g., incomplete retrieval of identified research, reporting bias).	22-23
Conclusions	26	Provide a general interpretation of the results in the context of other evidence, and implications for future research.	24
FUNDING
Funding	27	Describe sources of funding for the systematic review and other support (e.g., supply of data); role of funders for the systematic review.	26
From: Moher D, Liberati A, Tetzlaff J, Altman DG, The PRISMA Group (2009). Preferred Reporting Items for Systematic Reviews and Meta-Analyses: The PRISMA Statement. PLoS Med 6(7): e1000097. doi:10.1371/journal.pmed1000097

## Sheet: Table S2
Table S2-MOOSE checklist for meta-analyses of observational studies
Item No	Recommendation	Reported on Page No
Reporting of background should include
1	Problem definition	6
2	Hypothesis statement	6
3	Description of study outcome(s)	6
4	Type of exposure or intervention used	6
5	Type of study designs used	6
6	Study population	6
Reporting of search strategy should include
7	Qualifications of searchers (eg, librarians and investigators)	NA
8	Search strategy, including time period included in the synthesis and key words	7-8
9	Effort to include all available studies, including contact with authors	8
10	Databases and registries searched	7
11	Search software used, name and version, including special features used (eg, explosion)	7
12	Use of hand searching (eg, reference lists of obtained articles)	8
13	List of citations located and those excluded, including justification	12-13
14	Method of addressing articles published in languages other than English	9
15	Method of handling abstracts and unpublished studies	8
16	Description of any contact with authors	8
Reporting of methods should include
17	Description of relevance or appropriateness of studies assembled for assessing the hypothesis to be tested	10
18	Rationale for the selection and coding of data (eg, sound clinical principles or convenience)	10
19	Documentation of how data were classified and coded (eg, multiple raters, blinding and interrater reliability)	NA
20	Assessment of confounding (eg, comparability of cases and controls in studies where appropriate)	NA
21	Assessment of study quality, including blinding of quality assessors, stratification or regression on possible predictors of study results	12
22	Assessment of heterogeneity	10
23	Description of statistical methods (eg, complete description of fixed or random effects models, justification of whether the chosen models account for predictors of study results, dose-response models, or cumulative meta-analysis) in sufficient detail to be replicated	10-11
24	Provision of appropriate tables and graphics
Reporting of results should include
25	Graphic summarizing individual study estimates and overall estimate	13-18
26	Table giving descriptive information for each study included	13
27	Results of sensitivity testing (eg, subgroup analysis)	19
28	Indication of statistical uncertainty of findings	NA
Reporting of discussion should include
29	Quantitative assessment of bias (eg, publication bias)	NA
30	Justification for exclusion (eg, exclusion of non-English language citations)	NA
31	Assessment of quality of included studies	23
Reporting of conclusions should include
32	Consideration of alternative explanations for observed results	24
33	Generalization of the conclusions (ie, appropriate for the data presented and within the domain of the literature review)	24
34	Guidelines for future research	24
35	Disclosure of funding source	26
From: Stroup DF, Berlin JA, Morton SC, et al, for the Meta-analysis Of Observational Studies in Epidemiology (MOOSE) Group. Meta-analysis of Observational Studies in Epidemiology. A Proposal for Reporting. JAMA. 2000;283(15):2008-2012. doi: 10.1001/jama.283.15.2008.

## Sheet: Table S3
Table S3. Search strategy.
Literature search strategy in PubMed
1: “ABO” [Title/Abstract] OR “blood group” [Title/Abstract] OR “blood type” [Title/Abstract] OR “Rh” [Title/Abstract]
2: meta-analysis [Title/Abstract] OR “systematic review” [Title/Abstract] OR “systematic overview” [Title/Abstract]
3: 1 AND 2
Literature search strategy in Web of science
1: 'ABO':ti OR 'blood group':ti OR 'blood type':ti OR 'Rh':ti
2: 'meta-analysis':ab,ti OR 'systematic review':ab,ti OR 'systematic overview':ab,ti
3: 1 AND 2
Literature search strategy in Embase
1: TI= (“ABO” OR “blood group” OR “blood type” OR “Rh”)
2: TS= (meta-analysis OR “systematic review” OR “systematic overview”)
3: 1 AND 2
Literature search strategy in regional databases
1: tw:((ab:(abo)) OR (ab:(blood group)) OR (ab:(blood type)) OR (ab:(rh)))
2: tw:((ab:(meta-analysis)) OR (ab:(systematic review)) OR (ab:(systematic overview)))
3: 1 AND 2

## Sheet: Table S4
Table S4. Criteria for categorizing the credibility of evidence in the umbrella review
Evidence classification	Criteria
Convincing	P < 10-6 under the random-effects models
	Number of cases > 1000
	I2 < 50 %
	P < 0.05 of the largest study in the meta-analysis
	95 % PI that excluded the null value
	No evidence of small-study effects
	No evidence of excess significance bias
Highly suggestive	P < 10-6 under the random-effects models
	Number of cases > 1000
	P < 0.05 of the largest study in the meta-analysis
Suggestive	P < 10-3 under the random-effects models
	Number of cases > 1000
Weak	P < 0.05 under the random-effects models
Not significant	P ³ 0.05 under the random-effects models

## Sheet: Table S5
Table S5. The list of the excluded records during the process of full-text review.
Genetic polymorphisms or laboratory studies (n = 5)
[1] Poole, E.M., et al., ABO blood group and risk of epithelial ovarian cancer within the Ovarian Cancer Association Consortium. Cancer Causes Control, 2012. 23(11): p. 1805-10.
[2] Li, Y., et al., Association of ABO polymorphisms and pancreatic Cancer/ Cardiocerebrovascular disease: A meta-Analysis. BMC Medical Genetics, 2020. 21(1).
[3] Karnes, J.H., et al., ABO O blood group as a risk factor for platelet reactivity in heparin-induced thrombocytopenia. Blood, 2022. 140(3): p. 274-284.
[4] Nishida, N., et al., Genetic association of IL17 and the importance of ABO blood group antigens in saliva to COVID-19. Scientific Reports, 2022. 12(1).
[5] Gasmi, A., et al., Genetic and Epigenetic Determinants of COVID-19 Susceptibility: A Systematic Review. Curr Med Chem, 2024.
Conference paper (n = 14)
[1] Alpoim, P.N., et al., ABO blood group and pre-eclampsia - A systematic review. Thrombosis Research, 2011. 127: p. S147-S147.
[2] Degarege, A., et al., Effect of the blood group on susceptibility severe malaria and related outcomes: A systematic review and meta-analysis. American Journal of Tropical Medicine and Hygiene, 2018. 99(4): p. 100-100.
[3] Fang, L.L., et al., Abo blood group and ischemic stroke where were we: Meta-analysis and the scenario in Malaysia. Cerebrovascular Diseases, 2019. 48: p. 14-15.
[4] Hughes, V., Abo and COVID-19 infection: Predilection for type A. Transfusion, 2021. 61(SUPPL 3): p. 198A.
[5] Hwang, S., et al., Effect of Rituximab Dose as Induction Therapy in ABO Incompatible Living Kidney Transplantation A Systemic Review and Network Meta Analysis. American Journal of Transplantation, 2020. 20: p. 916-916.
[6] Insuasty, J., C.D. Brmudez, and G. Gamarra, Blood group A and risk of gastric cancer in Colombia. European Journal of Cancer, Supplement, 2009. 7(2-3): p. 372-373.
[7] Kasner, M., et al., ABO Blood Type and the Risk of Cardovascular Events: An Analysis of Framingham Data and Meta-Analysis. Blood, 2017. 130.
[8] Kole, T.M.T.M., et al., ABO blood group and cardiovascular outcomes in the general population: a meta-analysis. European Journal of Heart Failure, 2017. 19: p. 175-175.
[9] Kuhlmann, F.M., et al., Blood group a predicts enterotoxigenic escherichia coli severity. Journal of Investigative Medicine, 2018. 66(4): p. 850.
[10] Marta, G.-V., et al., Blood group ABO and risk of COVID-19 infection and complications: Systematic review and meta analysis. Haematologica, 2021. 106(10): p. 321-321.
[11] McLachlan, S., et al., ABO as potential novel locus for haematolgical traits in europeans. American Journal of Hematology, 2013. 88(5): p. E151.
[12] Tiongco, R.E., et al., Association of blood type B with gestational diabetes mellitus risk: A meta-analysis. Journal of Diabetes Investigation, 2021. 12(SUPPL 1): p. 28.
[13] Wu, O. and P. Clark, The influence of ABO blood group genotypes and the interaction of non-O blood group with the factor v Leiden and prothrombin 20210A mutations on VTE risk. Journal of Thrombosis and Haemostasis, 2011. 9: p. 621.
[14] Tessa Marthe Kole, T.M., et al., ABO blood group and cardiovascular outcomes in the general population: A meta-analysis. European Journal of Heart Failure, 2017. 19: p. 175.
Not meta-analyses (n = 8)
[1] Al-Askar, M., Is there an association between ABO blood grouping and periodontal disease? A literature review. Interventional Medicine and Applied Science, 2017. 9(3): p. 164-167.
[2] Dahalan, N.H., et al., Association of ABO blood groups with allergic diseases: A scoping review. BMJ Open, 2020. 10(2).
[3] Neshat, S., et al., Cardiovascular Diseases Risk Predictors: ABO Blood Groups in a Different Role. Cardiology in review, 2022.
[4] Soares, D.M.B., et al., Correlation between ABO blood type, susceptibility to SARS-CoV-2 infection and COVID-19 disease severity: A systematic review. Hematology, Transfusion and Cell Therapy, 2023. 45(4): p. 483-494.
[5] Uwaezuoke, S.N., et al., ABO histo-blood group and risk of respiratory atopy in children: A review of published evidence. Pediatric Health, Medicine and Therapeutics, 2018. 9: p. 73-79.
[6] Yang, H. and J. Yan, A systematic review of prognosis of ABO blood group and rhesus factor on outcomes in patients with bladder cancer. Medicine (United States), 2022. 101(39): p. E30893.
[7] Alavi-Moghaddam., et al., Best Evidence Topic report: does blood group type O decrease the risk of severe COVID-19 infection? Emerg Med J, 2024. 41(2): p. 123-127.
[8] Franchini, M., et al., ABO blood group-related mechanism of infection of SARS-CoV-2: an overview of systematic reviews. Clinical Chemistry and Laboratory Medicine, 2024. 62(3): p. 396-401.
Missing specific data (n= 7)
[1] Soo, K.M., et al., The association of ABO and Rhesus blood type with the risks of developing SARS-CoV-2 infection: A meta-analysis. Trop Biomed, 2022. 39(1): p. 126-134.
[2] Pourali, F., et al., Relationship between blood group and risk of infection and death in COVID-19: a live meta-analysis. New Microbes New Infect, 2020. 37: p. 100743.
[3] Leache, L., et al., COVID-19 infection and complications according to ABO blood group in the elderly: A population-based subcohort and meta-analysis. Vox Sang, 2022. 117(10): p. 1230-1234.
[4] Bhattacharjee, S., M. Banerjee, and R. Pal, ABO blood groups and severe outcomes in COVID-19: A meta-analysis. Postgrad Med J, 2022. 98(e2): p. e136-e137.
[5] Mao, Y., et al., Blood groups A and AB are associated with increased gastric cancer risk: evidence from a large genetic study and systematic review. BMC Cancer, 2019. 19(1): p. 164.
[6] Butler, E.A., et al., ABO and Rh blood groups and risk of infection: systematic review and meta-analysis. BMC Infect Dis, 2023. 23(1): p. 797.
[7] Zhang, B.L., et al., ABO blood groups and risk of cancer: a systematic review and meta-analysis. Asian Pac J Cancer Prev, 2014. 15(11): p. 4643-50.
Included less than three component studies (n= 2)
[1] Alpoim, P.N., et al., Preeclampsia and ABO blood groups: a systematic review and meta-analysis. Molecular Biology Reports, 2013. 40(3): p. 2253-2261.
[2] Hashan, M.R., et al., Association of dengue disease severity and blood group: A systematic review and meta-analysis. Rev Med Virol, 2021. 31(1): p. 1-9.
Not English (n= 65)
[1] Gilmiyarova, F.N., et al., Blood group and human diseases (review of literature). Klinicheskaia laboratornaia diagnostika, 2020. 65(4): p. 216-221.
[2] Hernández Carranco, R., Y. Flores Peña, and R.E. Ortiz Félix, Grupo sanguíneo, alimentación y sobrepeso/obesidad: una Miscelánea. Enfermería Global, 2014. 13(36): p. 289-297.
[3] Li, G., et al., Relationship between ABO blood group system and the risk of deep vein thrombosis: a case-control study and Meta-analysis. Chinese Journal of General Surgery, 2020. 29(6): p. 677-685.
[4] Wei, J., et al., ABO blood group and risk of diabetes mellitus: a meta analysis. Academic Journal of Second Military Medical University, 2016. 37(3): p. 309-315.
[5] Zhu, Z., et al., ABO blood group and the infection risk of Helicobacter pylori:a meta-analysis. Academic Journal of Second Military Medical University, 2016. 37(11): p. 1378 1386.
[6] Wang, Z.B., et al., ABO blood group and the risk of gastric cancer: A case-control study and meta-analysis. Academic Journal of Second Military Medical University, 2014. 35(5): p. 560-565.
[7] Errata in articles published in the journal Rehabilitación in 2023 (Rehabilitación (2023) 57(2), (S0048712022000718), (10.1016/j.rh.2022.05.002)). Rehabilitacion, 2023. 57(3).
[8] Gutiérrez-Valencia, M., et al., ABO blood group and risk of COVID-19 infection and complications: A systematic review and meta-analysis. Transfusion, 2022. 62(2): p. 493-505.
[9] Marambio G, A., et al., Resección hepática laparoscópica. Rev. chil. cir, 2013. 65(6): p. 554-559.
[10] Martins, L.C., Estudo comparativo das alterçaões cardiovasculares na hipertensão arterial resistente controlada e não controlada. 2010. p. 150-150.
[11] Medina, L.O., Estado del arte de estudios de investigación sobre enfermedad coronaria en la mujer durante el periodo de 1998 hasta el año 2008. 2011. p. 192-192.
[12] Mello, D., et al., Espironolactona ou clonidina como quarto fármaco na hipertensão resistente? Revista Brasileira de Hipertensão, 2020. 27(1): p. 30-33.
[13] Mendocilla Garcia, S.M., Exposición a ftalatos y su relación con la salud humana: una revisión sistemática. 2014. p. xv,62-xv,62.
[14] Nascimento Filho, H.M.d., et al., Diagnóstico e tratamento de úlcera hipertensiva de Martorell: artigo de revisão. Nursing (Ed. bras., Impr.), 2021. 24(282): p. 6505-6510.
[15] Neumann B, I. and J. Montero L, Análisis crítico de un artículo: Atenolol, ¿primera elección en el tratamiento de la hipertensión? Rev. méd. Chile, 2005. 133(5): p. 597-600.
[16] Nieto Zambrano, P.D., et al., Asociación del grupo sanguíneo ABO con complicaciones en covid-19: revisión sistemática y meta-análisis. Repert. med. cir, 2022. 31(Suplemento): p. 28-39.
[17] Olivares R, I. and A. Figueroa B, Análisis de alteraciones del discurso en estados mentales de alto riesgo de psicosis (EMAR): una revisión sistemática. Rev. chil. neuro-psiquiatr, 2021. 59(4): p. 343-360.
[18] Oliveira, B.P.d., et al., Atualização na reanimação volêmica no paciente traumatizado. Acta méd. (Porto Alegre), 2018. 39(1): p. 419-429.
[19] Portella, E., R. Bgeginski, and L. Kruel, Treinamento aeróbico e de força no tratamento do diabetes gestacional: uma revisão sistemática. Rev. bras. ativ. fís. saúde, 2014. 19(4): p. 400-409.
[20] Rivera-Londoño, S. and E.F. Garrido-Zea, Relación entre la especie de plasmodium y el grupo sanguíneo ABO: revisión sistemática. Med. lab, 2016. 22(7-8): p. 343-354.
[21] Rojas-Aboite, C.Y., et al., Efectos del ejercicio físico en adultos con riesgo cardiovascular: Revisión sistemática. Horiz. sanitario (en linea), 2022. 21(3): p. 551-560.
[22] Sachetti, A., et al., Segurança no uso da eletroestimulação neuromuscular em pacientes graves: revisão sistemática. Rev. bras. ter. intensiva, 2018. 30(2): p. 219-225.
[23] Santos, N.C.L., Matriz de recomendações para farmacoterapia da Hipertensão Arterial Sistêmica: recurso para subsidiar a adaptação de guias de prática clínica. 2019. p. 190-190.
[24] Silva, A.M.B.d. and S.R.F. Enumo, Estresse em um fio de cabelo: revisão sistemática sobre cortisol capilar. Aval. psicol, 2014. 13(2): p. 203-211.
[25] Silva, Y.P.e., et al., Avaliação da dor em neonatologia. Rev. bras. anestesiol, 2007. 57(5): p. 565-574.
[26] Springer, S.R.A.S., Sistematização da assistência de enfermagem: capacitação de enfermeiros para a avaliação inicial do paciente oncológico. 2019. p. 153-153.
[27] Suárez, N., et al., Características biológicas de una cepa de tripanosoma cruzi en un modelo murino y análisis de supervivencia. Rev. peru. med. exp. salud publica, 2009. 26(2): p. 187-192.
[28] Tafarello, E.C., et al., Riscos do consumo de edulcorantes para a saúde humana. 2022. p. 95-95.
[29] Vanegas Bustamante, N., A.T. Ariza Alvis, and N.R. González-Marín, Mecanismos y vías relevantes en la transmisión de la infección por SARS-CoV-2. Acta otorrinolaringol. cir. cuello (En línea), 2021. 49(1): p. 28-35.
[30] Viegas, A.B., Possibilidades de uso de ferramentas de abordagem familiar na construção da SAE na APS: o genograma funcional. 2019. p. 114 p-114 p.
[31] Villasís Keever, M.A., et al., Metaanálisis sobre los factores pronóstico relacionados con la mortalidad en niños con leucemia linfoblástica aguda. Bol. méd. Hosp. Infant. Méx, 2012. 69(3): p. 175-189.
[32] Zai-Biao, W., ABO blood group and the risk of gastric cancer: A case-control study and meta-analysis. Academic Journal of Second Military Medical University, 2014(12): p. 560-565.
[33] Zeve, J.L.d.M. and C.A.B. Tomaz, Cirurgia metabólica: cura para diabete tipo 2. ABCD (São Paulo, Impr.), 2011. 24(4): p. 312-317.
[34] Anjos, E.S.d., F.Y.R. Pacheco, and R.d.C.C.S. Santos, Terapia de Contensão Induzida na função do membro superior parético. Rev. Soc. Bras. Clín. Méd, 2016. 14(3): p. 172-176.
[35] Aragón Palmero, F.J., et al., Histerectomía total abdominal frente a histerectomía mínimamente invasiva: revisión sistemática y metaanálisis. Rev. cuba. cir, 2011. 50(1).
[36] Borges, L.F., et al., Manobra de compressão torácica expiratória em adultos ventilados mecanicamente: revisão sistemática com metanálise. Rev. bras. ter. intensiva, 2017. 29(1): p. 96-104.
[37] Castro Orozco, R., H.S. Pinzón-Redondo, and N.R. Alvis-Guzmán, Estrés oxidative-nitrosativo y dengue: revisión sistemática de estudios in vivo e in vitro. Rev. cuba. med. trop, 2015. 67(2): p. 0-0.
[38] Chalco Moscoso, M.A. and A.E. Zhingre Suárez, Hipertensión arterial, un reto farmacológico. Vive (El Alto), 2023. 6(16): p. 251-263.
[39] Coelho, L.B.d.S., et al., Impacto da infodemia na hesitação vacinal contra a covid-19: uma ameaça compartilhada. Arq. ciências saúde UNIPAR, 2023. 27(6): p. 2267-2287.
[40] Correa, J.C., C.H. Morales, and Á. Sanabria, Tratamiento quirúrgico de tumores del estroma gástrico: ¿es mejor el abordaje laparoscópico? Rev. colomb. cir, 2014. 29(2): p. 131-139.
[41] Corredor, C., et al., Otimização hemodinâmica em trauma grave: uma revisão sistemática e metanálise. Rev. bras. ter. intensiva, 2014. 26(4): p. 397-406.
[42] Costa, L.P.P.d., et al., Respostas hemodinâmicas do método Pilates em hipertensos: uma revisão sistemática. Rev. bras. ciênc. mov, 2019. 27(4): p. 219-227.
[43] Couto, R.F., Educação permanente em saúde na emergência de um hospital universitário do Rio de Janeiro. 2019. p. 117-117.
[44] Delgado-Silva, J., et al., Estratificação de Risco e Avaliação da Atividade Simpática Cardíaca Utilizando Imagem Miocárdica com [123I] MIBG na Denervação Renal. Arq. bras. cardiol, 2022. 118(2): p. 519-524.
[45] Falcão, L.M., et al., Intervención educativa realizada por enfermeros para el control de la presión arterial: revisión sistemática con metaanálisis. Rev. latinoam. enferm. (Online), 2023. 31: p. e3929-e3929.
[46] Farah, B.Q., et al., Efeito do treinamento físico na pressão arterial de adolescentes com obesidade. Rev. paul. pediatr, 2012. 30(4): p. 600-607.
[47] Fernández Medina, R.A., Disfonía por tensión muscular: concepto y criterios diagnósticos. Rev. Investig. Innov. Cienc. Salud, 2021. 3(2): p. 35-46.
[48] Finoti, L.S., Investigação comparativa de dados clínicos e microbiológicos entre indivíduos geneticamente suscetíveis e não suscetíveis à periodontite. 2012. p. 95-95.
[49] Folchetti, L.G.D., Desenvolvimento de <i>software </i>para o monitoramento de saúde no <i>Nutritionists' Health Study</i>. 2016. p. 112-112.
[50] Franco, R., et al., Fatores associados a resultados falso-negativos de exames citopatológicos do colo uterino. Rev. bras. ginecol. obstet, 2006. 28(8): p. 479-485.
[51] Furtado, R.H.d.M., Comparação entre a ranitidina e o omeprazol em relação a possíveis interações medicamentosas com o clopidogrel em pacientes portadores de doenças arterial coronária estável. 2015. p. [119]-[119].
[52] Gang, L.V., et al., Elastic stable intramedullary nailingversus plate fixation for the repair of humeral fractures in children: a meta-analysis. Chinese Journal of Tissue Engineering Research, 2015(53): p. 2782-2788.
[53] García-Hermoso, A., et al., Ejercicio físico, desentrenamiento y perfil lipidico en niños obesos: una revisión sistemática. Arch. argent. pediatr, 2014. 112(6): p. 519-525.
[54] Geraldo, A. and F. Martinello, A relação entre o sistema sanguíneo ABO e a COVID-19: uma revisão sistemática. Rev. bras. anal. clin, 2020. 52(2): p. 143-148.
[55] Gomes, A.M., Doença peri-implantar e níveis dos marcadores salivares IL 1ß, IL-10, RANK, OPG, MMP-2, TGF e TNF-&#945;: estudo observacional de 5 anos e revisão sistemática. 2018. p. 104-104.
[56] González Cárdenas, V.H., Transfusión en trauma. Rev. colomb. anestesiol, 2012. 40(4): p. 287-292.
[57] Guerra Carías, E.I., L. Valenzuela Acevedo, and T. Velásquez Porta, Caracterización de carbapenemasas en enterobacterias de muestras de pacientes que acudieron al Hospital General San Juan de Dios de la ciudad de Guatemala durante 2014 y 2015. Rev. cient. (Guatem.), 2020. 29(2).
[58] Jardim, P.C.B.V., T.d.S.V. Jardim, and W.K.S.B. de Souza, Qual(ais) o(s) antagonistas dos canais de cálcio mais indicado(s) no tratamento da hipertensão arterial? Rev. bras. hipertens, 2013. 20(2): p. 78-82.
[59] Klaassen-Campos, C.M., et al., Sildenafil como tratamiento de la restricción de crecimiento intrauterino, revisión sistemática de la literatura. Rev. chil. obstet. ginecol. (En línea), 2022. 87(1): p. 48-61.
[60] Lie, W.E.I., ABO blood group and risk of dialbetes mellitus: A meta analysis. Academic Journal of Second Military Medical University, 2016(12): p. 309-315.
[61] Lima Filho, B.F.d., et al., Método Pilates na pressão arterial de idosos: uma revisão narrativa. Rev. Kairós, 2019. 22(1): p. 525-537.
[62] Locali, R.F., E. Buffolo, and J.H. Palma, Uso da aprotinina na operação da aorta torácica associada à hipotermia profunda e parada circulatória: metanálise. Rev. bras. cir. cardiovasc, 2006. 21(4): p. 377-385.
[63] López-Espinoza, M.Á., F. Osses-Carrasco, and F. Gómez-Zúñiga, Effectiveness of intermittent fasting on biochemical and anthropometric markers in obese adults with cardiovascular risk. A systematic review. Rev. Fac. Med. Hum, 2022. 22(4): p. 813-832.
[64] Lie, W.E.I., ABO blood group and risk of dialbetes mellitus: A meta analysis. Academic Journal of Second Military Medical University, 2016(12): p. 309-315.
[65] Hernández Carranco., et al., Blood group, types of food and obesity: A literature review. Enfermeria Global, 2014. 13(4): p. 289-297.
Update meta-analysis available (n = 7)
[1] Wang, H., et al., ABO blood group influence COVID-19 infection: a meta-analysis. J Infect Dev Ctries, 2021. 15(12): p. 1801-1807.
[2] Bawazir, W.M., Systematic Review and Meta-Analysis of the Susceptibility of ABO Blood Groups to Venous Thromboembolism in Individuals with Factor V Leiden. Diagnostics (Basel), 2022. 12(8).
[3] Cano, E.A., et al., Association between ABO Blood Groups and Type 2 Diabetes Mellitus: A Meta-Analysis. Curr Diabetes Rev, 2023. 19(6): p. e270422204139.
[4] Franchini, M., C. Mengoli, and G. Lippi, Relationship between ABO blood group and pregnancy complications: a systematic literature analysis. Blood Transfus, 2016. 14(5): p. 441-8.
[5] Gheshlagh, R.G., et al., Association between ABO blood group and COVID-19 infection: an updated systematic review and meta-analysis. Immunohematology, 2022. 38(1): p. 5-12.
[6] Golinelli, D., et al., The association between ABO blood group and SARS-CoV-2 infection: A meta-analysis. PLoS One, 2020. 15(9): p. e0239508.
[7] Li, B., et al., Association between the ABO blood group and risk of common cancers. J Evid Based Med, 2014. 7(2): p. 79-83.

## Sheet: Table S6
Table S6. The summary results of meta-analyses excluded due to lack of data for quantitative synthesis.
Author, year, reference	No. of included Studies	Exposure	Outcomes	Results	Conclusions
Soares, 2023[1]	53	ABO Blood Groups	COVID-19 disease severity	Blood group A and infection: increased; Blood group O and infection:decreased; Blood groups and mortality：no evidence of risk	Blood group A may be a risk factor for COVID-19 infection and that blood group O may have a protective effect. We were unable to determine a clear association between the ABO blood group and COVID-19 associated mortality.
Zhang, 2014[2]	89	ABO Blood Groups	Risk of Cancer	Blood group A and risk of cancer: increased; Blood group O and risk of cancer:decreased	Blood group A is associated with increased risk of cancer, and blood group O is associated with decreased risk of cancer.
Soo, 2022[3]	23	ABO and Rhesus Blood Groups	COVID-19 infection	Blood group A and infection: increased; Blood group AB and infection: increased; Blood group O and infection:decreased	Blood group A showed significant difference in positive association with COVID-19 infection, whereas blood group O showed negative association with COVID-19 infection. The absence of anti-A antibody in people with blood group AB may also increase their susceptibility to COVID-19.
F. Pourali, 2020[4]	4	ABO Blood Groups	Risk of infection and death in COVID-19	Blood group A and infection: increased; Blood group O and infection:decreased; Blood groups and mortality：no evidence of risk	Individuals with blood group A are at higher risk for COVID-19 infection while those with blood group O are at lower risk.There were no significant associations found between blood groups and COVID-19 patients’ mortality.
Leache, 2022[5]	13	ABO Blood Groups	COVID-19 infection and complications (in the elderly)	Blood group A and infection: increased; Blood group O and infection:decreased	There are no relevant differences between the overall adult population and population aged over 60 years in the risk of COVID-19 infection and severity according to ABO blood groups.
Bhattacharjee, 2022[6]	9	ABO Blood Groups	Severe outcomes in COVID-19	A/AB blood group and poor clinical outcomes in patients with COVID-19：no evidence of risk	This preliminary, yet updated meta-­analysis negates the possible significant association between the lack of anti-­A antibodies (A/AB blood group), and poor clinical outcomes in patients with COVID-19.
Mao, 2019[7]	39	A and AB Blood Groups	Gastric cancer risk	Increased risk	Our analyses validated the association between blood group A and increased risk of gastric cancer, and indicated that group AB was also associated with gastric cancer risk.
Mansour, 2017[8]	8	ABO Blood Groups	Periodontal disease	Blood group O and chronic periodontitis: increased	The findings suggested a possible genetic basis in the association ofthe blood group AB with AP. Four studies showed that chronic periodontitis was more common among patients with blood group O.
Dahalan, 2020[9]	14	ABO Blood Groups	Allergic diseases	Blood group O and allergic rhinitis:increased; blood group O and asthma: increased; non-O blood group and atopic dermatitis:increased	Blood group O is prominent in patients with allergic rhinitis (AR) and asthma, while a non-­O blood group is common in patients with atopic dermatitis (AD).
Neshat, 2022[10]	40	ABO Blood Groups	Cardiovascular Diseases	Non-O blood groups and risk of cardiovascular diseases: increased; Non-O blood groups and severity of cardiovascular diseases: increased	Non-O blood groups are vastly associated with an increased risk and severity of cardiovascular diseases (CVD).
Uwaezuoke, 2018[11]	8	ABO Blood Groups	Respiratory atopy in children	Specific histo-blood groups and respiratory atopy risk: no evidence of risk	There is no unanimity on the specific histo-blood groups linked to respiratory atopy risk.
Haiming, 2022[12]	10	ABO Blood Groups	Bladder cancer prognosis	Blood type A and bladder cancer recurrence: increased; blood type B and recurrence and progression: decreased; blood type O and recurrence: no evidence; blood type O and cancer-specific mortality: increased	The association of blood type for prognosis of patients with bladder cancer, and ABO blood group antigen expression can be suitable biomarkers for bladder cancer. Rhesus factor has no impact on prognosis of bladder cancer patients.
Alavi-Moghaddam, 2024[13]	17	ABO Blood Groups	COVID-19 severity	Blood group type O and severe COVID-19: decreased; O blood group and risk of COVID-19 severity: no significant relationship	The best available evidence does not support the notion that blood group type O is protective against serious outcomes in COVID-19.
Franchini, 2024[14]	13	ABO Blood Groups	COVID-19 infection	Blood group O and COVID-19 infection: decreased; group A and COVID-19 infection: increased; ABO blood group and COVID-19 severity and outcome: no convincing evidence	ABO blood group has a robust association with susceptibility to infection but not with disease severity.
Butler, 2023[15]	70	ABO and Rhesus Blood Groups	COVID-19 and non-COVID-19 infection	Non-O blood groups and COVID-19 infection: increased; non-O blood groups and non-COVID-19 viral infections: increased; non-O blood groups and non-viral infections: increased; Rh-positive and COVID-19 infection: increased; Rh-positive and non-COVID-19 infection: increased	Non-O and Rh-positive blood status are each associated with a higher risk of SARS-CoV-2 infection, in addition to other viral and non-viral infections.
Referance
[1] Nishida, N., et al., Genetic association of IL17 and the importance of ABO blood group antigens in saliva to COVID-19. Scientific Reports, 2022. 12(1).
[2] Zhang, B.L., et al., ABO blood groups and risk of cancer: a systematic review and meta-analysis. Asian Pac J Cancer Prev, 2014. 15(11): p. 4643-50.
[3] Soo, K.M., et al., The association of ABO and Rhesus blood type with the risks of developing SARS-CoV-2 infection: A meta-analysis. Trop Biomed, 2022. 39(1): p. 126-134.
[4] Pourali, F., et al., Relationship between blood group and risk of infection and death in COVID-19: a live meta-analysis. New Microbes New Infect, 2020. 37: p. 100743.
[5] Leache, L., et al., COVID-19 infection and complications according to ABO blood group in the elderly: A population-based subcohort and meta-analysis. Vox Sang, 2022. 117(10): p. 1230-1234.
[6] Bhattacharjee, S., M. Banerjee, and R. Pal, ABO blood groups and severe outcomes in COVID-19: A meta-analysis. Postgrad Med J, 2022. 98(e2): p. e136-e137.
[7] Mao, Y., et al., Blood groups A and AB are associated with increased gastric cancer risk: evidence from a large genetic study and systematic review. BMC Cancer, 2019. 19(1): p. 164.
[8] Al-Askar, M., Is there an association between ABO blood grouping and periodontal disease? A literature review. Interventional Medicine and Applied Science, 2017. 9(3): p. 164-167.
[9] Dahalan, N.H., et al., Association of ABO blood groups with allergic diseases: A scoping review. BMJ Open, 2020. 10(2).
[10] Neshat, S., et al., Cardiovascular Diseases Risk Predictors: ABO Blood Groups in a Different Role. Cardiology in review, 2022.
[11] Uwaezuoke, S.N., et al., ABO histo-blood group and risk of respiratory atopy in children: A review of published evidence. Pediatric Health, Medicine and Therapeutics, 2018. 9: p. 73-79.
[12] Yang, H. and J. Yan, A systematic review of prognosis of ABO blood group and rhesus factor on outcomes in patients with bladder cancer. Medicine (United States), 2022. 101(39): p. E30893.
[13] Alavi-Moghaddam., et al., Best Evidence Topic report: does blood group type O decrease the risk of severe COVID-19 infection? Emerg Med J, 2024. 41(2): p. 123-127.
[14] Franchini, M., et al., ABO blood group-related mechanism of infection of SARS-CoV-2: an overview of systematic reviews. Clinical Chemistry and Laboratory Medicine, 2024. 62(3): p. 396-401.
[15] Butler, E.A., et al., ABO and Rh blood groups and risk of infection: systematic review and meta-analysis. BMC Infect Dis, 2023. 23(1): p. 797.

## Sheet: Table S7
Table S7. Description of 270 associations investigating the associations between ABO and Rhesus blood groups and multiple health outcomes.
Outcomes/Disease	Author, year, ref	No of studies	No of cases/participants	Comparison	Random effect (95% CI)	Random P value	Largest study effect (95% CI)	95% PI	I2	Tau2	Egger’s P-value†	Excess significance
												O/E‡	P-value§
Cancer outcomes
Bladder cancer incidence	Huijie Cui, 2023[1]	5	4967/1948202	A vs. O	1.12 (1.01, 1.23)	0.024	1.09 (1.03, 1.16)	0.88-1.41	20.8	0.003	0.497	2/0.8236	0.1925
Bladder cancer incidence	Huijie Cui, 2023[1]	5	4967/1948202	B vs. O	1.09 (0.97, 1.23)	0.141	1.01 (0.91, 1.12)	0.84-1.43	14.4	0.0034	0.31	1/0.9602	1
Bladder cancer incidence	Huijie Cui, 2023[1]	5	4967/1948202	AB vs. O	1.06 (0.95, 1.19)	0.309	1.07 (0.94, 1.22)	0.88-1.28	0	0	0.74	0/0.6364	1
Breast cancer incidence	Huijie Cui, 2023[1]	19	22639/2684353	A vs. O	1.06 (1.00, 1.12)	0.043	1.06 (1.03, 1.1)	0.90-1.25	52.2	0.0053	0.924	4/3.7948	0.7815
Breast cancer incidence	Huijie Cui, 2023[1]	19	22639/2684353	B vs. O	1.02 (0.95, 1.10)	0.564	1.01 (0.96, 1.07)	0.84-1.24	39.9	0.0072	0.758	3/4.4705	0.5915
Breast cancer incidence	Huijie Cui, 2023[1]	19	22639/2684353	AB vs. O	1.06 (0.96, 1.17)	0.221	1.07 (1.02, 1.12)	0.85-1.32	30.8	0.0087	0.936	3/3.131	1
Breast cancer incidence	Suyu Miao, 2014[2]	3	1280/3688	Rh+ vs. Rh-	0.95 (0.67, 1.35)	0.769	0.93 (0.70, 1.23)	0.02-38.81	57.6	0.0532	0.446	0/0.7302	1
Colorectal cancer risk	Mansour Bahardoust, 2022[3]	11	NA/130029	A vs. non-A	1.11 (1.03, 1.19)	0.006	1.00 (0.93, 1.07)	0.95-1.29	22.3	0.0031	0.004	2/2.6304	1
Colorectal cancer risk	Mansour Bahardoust, 2022[3]	11	NA/130029	B vs. non-B	1.04 (0.97,1.11)	0.27	1.01 (0.92, 1.10)	0.91-1.19	20	0.0024	0.12	2/2.0651	1
Colorectal cancer risk	Mansour Bahardoust, 2022[3]	11	NA/130029	AB vs. non-AB	1.07 (0.97,1.18)	0.192	1.01 (0.91, 1.13)	0.84-1.36	34.2	0.0087	0.329	2/2.3958	1
Colorectal cancer risk	Mansour Bahardoust, 2022[3]	11	NA/130029	O vs. non-O	0.93 (0.89,0.97)	0.001	0.98 (0.91, 1.05)	0.88-0.98	0	0	0.042	2/2.2283	1
Colorectum cancer incidence	Huijie Cui, 2023[1]	11	17589/5217749	AB vs. O	1.02 (0.97, 1.09)	0.429	1.01 (0.93, 1.10)	0.96-1.10	0	0	0.798	0/1.1233	0.6175
Esophageal cancer incidence	Wei Wang, 2014[4]	12	13431/225796	A vs. non-A	0.98 (0.94, 1.04)	0.545	1.00 (0.95, 1.06)	0.87-1.11	36.3	0.0022	0.801	2/2.6621	1
Esophageal cancer incidence	Huijie Cui, 2023[1]	16	17359/2254950	A vs. O	1.03 (0.96, 1.11)	0.414	1.01 (0.93, 1.1)	0.84-1.28	44.6	0.0089	0.759	2/4.1395	0.3896
Esophageal cancer incidence	Wei Wang, 2014[4]	12	13431/225796	B vs. non-B	1.20 (1.10, 1.31)	8.57×10-5	1.15 (1.09, 1.21)	0.93-1.54	69.3	0.0104	0.235	5/3.8187	0.5374
Esophageal cancer incidence	Huijie Cui, 2023[1]	16	17359/2254950	B vs. O	1.19 (1.07, 1.32)	0.001	1.07 (0.98, 1.16)	0.85-1.65	64.4	0.0203	0.733	4/5.491	0.6004
Esophageal cancer incidence	Wei Wang, 2014[4]	12	13431/225796	AB vs. non-AB	1.02 (0.88, 1.18)	0.79	0.94 (0.84, 1.06)	0.72-1.45	43.3	0.0191	0.208	2/2.8611	0.743
Esophageal cancer incidence	Huijie Cui, 2023[1]	16	17359/2254950	AB vs. O	1.11 (0.98, 1.26)	0.086	1.06 (0.92, 1.21)	0.81-1.54	39.6	0.0172	0.457	2/3.5064	0.5478
Esophageal cancer incidence	Wei Wang, 2014[4]	12	13431/225796	O vs. non-O	0.94 (0.90, 0.99)	0.011	0.98 (0.94, 1.02)	0.85-1.05	35.3	0.0016	0.394	2/2.9021	0.7425
Gastric cancer incidence	Zhiwei Wang, 2012[5]	26	15843/1437583	A vs.non-A	1.11 (1.07, 1.15)	2.27×10-8	1.13 (1.07, 1.19)	0.96-1.29	63.5	0.0047	0.571	14/7.3611	0.007361
Gastric cancer incidence	Peijian Ding, 2019[6]	5	>2568/8033	A vs. B	1.06 (0.90, 1.26)	0.497	1.03 (0.90, 1.18)	0.62-1.81	63.9	0.0206	0.92	1/1.5709	1
Gastric cancer incidence	Peijian Ding, 2019[6]	5	>2568/8033	A vs. AB	1.25 (0.82, 1.89)	0.298	1.01 (0.83, 1.23)	0.27-5.78	89.4	0.187	0.943	1/1.2156	1
Gastric cancer incidence	Huijie Cui, 2023[1]	40	37732/7200319	A vs. O	1.19 (1.14, 1.24)	8.52×10-15	1.11 (1.00, 1.22)	0.98-1.43	50.1	0.0081	0.216	20/10.7195	0.001932
Gastric cancer incidence	Zhiwei Wang, 2012[5]	24	15364/1436575	B vs. non-B	0.97 (0.91, 1.04)	0.453	0.88 (0.78, 0.99)	0.78-1.22	43.4	0.0105	0.199	3/4.4676	0.6029
Gastric cancer incidence	Peijian Ding, 2019[6]	5	>2568/8033	B vs. AB	1.32 (0.89, 1.95)	0.173	1.95 (1.81, 2.11)	0.29-5.89	94.4	0.1812	0.232	2/3.2179	0.3556
Gastric cancer incidence	Huijie Cui, 2023[1]	40	37732/7200319	B vs. O	1.00 (0.95, 1.05)	0.939	0.95 (0.86, 1.05)	0.84-1.19	33.5	0.007	0.76	5/9.5783	0.09724
Gastric cancer incidence	Zhiwei Wang, 2012[5]	24	15364/1436575	AB vs. non-AB	0.97 (0.89, 1.06)	0.449	0.93 (0.75, 1.14)	0.85-1.10	4	0.0019	0.199	0/4.1732	0.0148
Gastric cancer incidence	Huijie Cui, 2023[1]	40	37732/7200319	AB vs. O	1.10 (1.03, 1.18)	0.004	1.19 (0.98, 1.23)	0.88-1.38	30.7	0.012	0.342	6/7.7487	0.6882
Gastric cancer incidence	Zhiwei Wang, 2012[5]	26	15843/1437583	O vs. non-O	0.91 (0.89, 0.94)	8.96×10-10	0.92 (0.87, 0.96)	0.84-1.00	34.6	0.0016	0.253	12/5.686	0.00675
Gastric cancer overall survival	Peijian Ding, 2019[6]	5	>2568/8033	A vs. O	1.10 (0.87, 1.39)	0.436	0.98 (0.86, 1.12)	0.47-2.55	84.6	0.0552	0.9	2/2.1462	1
Gastric cancer overall survival	Peijian Ding, 2019[6]	5	>2568/8033	B vs. O	1.08 (0.96, 1.21)	0.187	1.06 (0.92, 1.22)	0.80-1.45	34	0.0054	0.69	1/0.9854	1
Gastric cancer overall survival	Peijian Ding, 2019[6]	5	>2568/8033	AB vs. O	0.79 (0.55, 1.15)	0.226	1.08 (0.89, 1.31)	0.19-3.25	90.3	0.16	0.93	2/2.1902	1
Hepatocellular carcinoma incidence ( compared with hepatitis)	Fufang Liu,2018[7]	3	1362/6825	A vs. non-A	1.33 (0.81, 2.20)	0.259423	1.23 (1.07, 1.42)	0.00-416.81	78	0.1396	0.922	2/1.1232	0.5604
Hepatocellular carcinoma incidence ( compared with hepatitis)	Fufang Liu,2018[7]	3	1362/6825	B vs. non-B	1.01 (0.82, 1.23)	0.944119	0.95 (0.83, 1.09)	0.17-6.05	19.3	0.0094	0.195	0/0.4636	1
Hepatocellular carcinoma incidence (compared with hepatitis)	Fufang Liu,2018[7]	3	1362/6825	AB vs. non-AB	1.02 (0.84, 1.23)	0.873559	1.02 (0.84, 1.25)	0.30-3.43	0	0	0.787	0/0.1544	1
Hepatocellular carcinoma incidence ( compared with hepatitis)	Fufang Liu,2018[7]	3	1362/6825	O vs. non-O	0.65 (0.37, 1.13)	0.128756	0.85 (0.73, 0.98)	0.00-458.01	80.7	0.1845	0.591	2/1.0247	0.2703
Hepatocellular carcinoma incidence (compared with the healthy)	Fufang Liu,2018[7]	4	1960/94807	A vs. non-A	1.27 (0.96, 1.69)	0.0939668	1.14 (0.98, 1.33)	0.41-3.92	67.9	0.0479	0.861	1/1.3372	1
Hepatocellular carcinoma incidence (compared with the healthy)	Fufang Liu,2018[7]	3	1766/4281	B vs. non-B	0.78 (0.42, 1.43)	0.419533	1.02 (0.86, 1.21)	0.00-698.72	78.3	0.1895	0.707	1/1.0063	1
Hepatocellular carcinoma incidence ( compared with the healthy)	Fufang Liu,2018[7]	4	1960/94807	AB vs. non-AB	1.05 (0.86, 1.29)	0.606344	1.09 (0.86, 1.36)	0.68-1.65	0	0	0.822	0/0.4097	1
Hepatocellular carcinoma incidence (compared with the healthy)	Fufang Liu,2018[7]	4	960/93807	O vs. non-O	0.76 (0.66, 0.87)	5.354e-05	0.80 (0.68, 0.95)	0.56-1.02	0	0	0.961	2/0.5119	0.0823
Kidney cancer incidence	Huijie Cui, 2023[1]	4	4571/2054119	A vs. O	1.00 (0.86, 1.16)	0.952	0.92 (0.84, 1.00)	0.56-1.78	56.4	0.0122	0.485	1/1.1113	1
Kidney cancer incidence	Huijie Cui, 2023[1]	4	4571/2054119	B vs. O	0.96 (0.79, 1.17)	0.682	0.88 (0.77, 1.01)	0.45-2.05	58.7	0.0215	0.725	0/1.2191	0.321
Kidney cancer incidence	Huijie Cui, 2023[1]	4	4571/2054119	AB vs. O	0.91 (0.73, 1.15)	0.438	0.91 (0.76, 1.08)	0.41-2.01	38.4	0.0201	0.698	1/0.7788	0.5794
Leukemia incidence	Huijie Cui, 2023[1]	9	4887/2106594	A vs. O	1.05 (0.97, 1.13)	0.241	1.00 (0.91, 1.10)	0.91-1.20	14.4	0	0.3	1/1.8427	0.6964
Leukemia incidence	Huijie Cui, 2023[1]	9	4887/2106594	B vs. O	1.02 (0.88, 1.19)	0.747	1.03 (0.89, 1.19)	0.69-1.53	51	0.03	0.175	1/2.4745	0.4597
Leukemia incidence	Huijie Cui, 2023[1]	9	4887/2106594	AB vs. O	1.04 (0.81, 1.32)	0.77	1.13 (0.94, 1.36)	0.55-1.96	51.3	0.0309	0.283	1/2.4318	0.4598
Liver cancer incidence	Huijie Cui, 2023[1]	11	6425/2091004	A vs. O	1.22 (1.04, 1.44)	0.016	1.11 (0.98, 1.25)	0.71-2.10	75.3	0.0514	0.103	4/4.0633	1
Liver cancer incidence	Huijie Cui, 2023[1]	11	6425/2091004	B vs. O	1.09 (0.95, 1.25)	0.216	0.96 (0.83, 1.12)	0.73-1.62	54.7	0.0272	0.243	3/3.1984	1
Liver cancer incidence	Huijie Cui, 2023[1]	11	6425/2091004	AB vs. O	1.07 (0.90, 1.28)	0.448	0.97 (0.75, 1.26)	0.66-1.74	45.6	0.034	0.276	1/2.804	0.3098
Lung cancer incidence	Huijie Cui, 2023[1]	12	19680/5175611	A vs. O	1.02 (0.94, 1.10)	0.639	0.99 (0.95, 1.04)	0.80-1.29	68.1	0.0114	0.36	4/4.2834	1
Lung cancer incidence	Huijie Cui, 2023[1]	12	19680/5175611	B vs. O	1.04 (0.96, 1.12)	0.375	0.97 (0.91, 1.04)	0.84-1.27	50.7	0.0065	0.333	3/3.2584	1
Lung cancer incidence	Huijie Cui, 2023[1]	12	19680/5175611	AB vs. O	1.05 (0.91, 1.22)	0.489	0.76 (0.70, 0.83)	0.67-1.66	76.3	0.0373	0.029	3/6.558	0.04533
Lung cancer incidence (cohort studies)	Haotian Yang, 2022[8]	3	2198/363805	A vs. non-A	1.05 (0.96, 1.15)	0.325	1.02 (0.89, 1.16)	0.85-1.88	0	0	0.098	0/0.361	1
Lung cancer incidence (cohort studies)	Haotian Yang, 2022[8]	3	2198/363805	B vs. non-B	1.03 (0.93, 1.14)	0.57	0.97 (0.85, 1.12)	0.50-2.10	6.5	0.0006	0.754	0/0.5841	1
Lung cancer incidence (cohort studies)	Haotian Yang, 2022[8]	3	2198/363805	AB vs. non-AB	1.04 (0.89, 1.21)	0.623	1.04 (0.85, 1.26)	0.39-2.76	0	0	0.427	0/0.3801	1
Lung cancer incidence (cohort studies)	Haotian Yang, 2022[8]	3	2198/363805	O vs. non-O	0.93 (0.84, 1.02)	0.108	0.90 (0.80, 1.02)	0.46-1.88	11	0	0.55	0/0.4808	1
Lung cancer incidence (case‑controlled studies)	Haotian Yang, 2022[8]	26	12598/3303525	A vs. non-A	1.10 (1.02, 1.20)	0.014	1.07 (0.98, 1.17)	0.79-1.54	67.1	0.024	0.865	8/8.3704	1
Lung cancer incidence (case‑controlled studies)	Haotian Yang, 2022[8]	26	12598/3303525	B vs. non-B	0.96 (0.89, 1.04)	0.303	1.07 (0.96, 1.20)	0.71-1.30	57.6	0.0197	0.309	5/7.9358	0.2871
Lung cancer incidence (case‑controlled studies)	Haotian Yang, 2022[8]	26	12598/3303525	AB vs. non-AB	0.96 (0.82, 1.12)	0.565	1.08 (0.92, 1.27)	0.49-1.86	72	0.0984	0.485	6/8.2192	0.4059
Lung cancer incidence (case‑controlled studies)	Haotian Yang, 2022[8]	26	12598/3303525	O vs. non-O	0.94 (0.86, 1.02)	0.136	0.86 (0.79, 0.95)	0.65-1.36	72.5	0.0307	0.391	9/8.8895	1
Melanoma incidence	Huijie Cui, 2023[1]	4	6045/1737786	A vs. O	1.03 (0.87, 1.22)	0.707	0.97 (0.93, 1.02)	0.50-2.13	78.3	0.0211	0.587	1/1.19	1
Melanoma incidence	Huijie Cui, 2023[1]	4	6045/1737786	B vs. O	0.97 (0.91, 1.03)	0.345	0.97 (0.90, 1.04)	0.84-1.12	0	0	0.937	0/0.3082	1
Melanoma incidence	Huijie Cui, 2023[1]	4	6045/1737786	AB vs. O	0.99 (0.88, 1.12)	0.896	0.98 (0.89, 1.08)	0.70-1.42	12.2	0.003	0.679	0/0.6117	1
Nasopharyngeal cancer incidence (in Chinese patients)	Shaowu Jing, 2021[9]	3	NA/2906	A vs. non-A	0.94 (0.80, 1.10)	0.435	0.84 (0.72, 1.00)	0.20-4.44	42.3	0.0084	0.771	1/0.8466	1
Nasopharyngeal cancer incidence (in Chinese patients)	Shaowu Jing, 2021[9]	3	NA/2906	O vs. non-O	1.13 (0.95, 1.33)	0.176	1.25 (1.08, 1.46)	0.18-6.96	58.3	0.013	0.933	1/0.9377	1
Nasopharyngeal cancer incidence (in the whole involved patients)	Shaowu Jing, 2021[9]	4	NA/3055	A vs. non-A	0.82 (0.63, 1.08)	0.158	0.84 (0.72, 1.00)	0.25-2.66	78.6	0.0556	0.382	2/1.6724	1
Nasopharyngeal cancer incidence (in the whole involved patients)	Shaowu Jing, 2021[9]	4	NA/3055	O vs. non-O	1.19 (0.98, 1.44)	0.079	1.25 (1.08, 1.46)	0.55-2.58	64.2	0.0228	0.48	2/1.269	0.5961
Non-melanoma skin cancer incidence	Huijie Cui, 2023[1]	5	30493/1722896	A vs. O	0.99 (0.92, 1.07)	0.878	0.96 (0.93, 0.99)	0.81-1.22	71	0.0031	0.015	4/1.7518	0.05422
Non-melanoma skin cancer incidence	Huijie Cui, 2023[1]	5	30493/1722896	B vs. O	0.96 (0.92, 0.99)	0.024	0.95 (0.91, 1.00)	0.90-1.02	3.3	0	0.031	1/0.8853	1
Non-melanoma skin cancer incidence	Huijie Cui, 2023[1]	5	30493/1722896	AB vs. O	1.05 (0.90, 1.23)	0.528	0.97 (0.92, 1.03)	0.66-1.67	76.3	0.0143	0.104	3/1.8271	0.3625
Oral cancer incidence	Abhinav Singh, 2021[10]	10	1352/13051	A vs. non-A	1.25 (1.02, 1.54)	0.036	1.51 (1.13, 2.03)	0.73-2.15	43.5	0.0441	0.326	3/2.5033	0.7187
Oral cancer incidence	Huijie Cui, 2023[1]	7	2900/1976129	A vs. O	1.21 (1.04, 1.41)	0.012	1.06 (0.96, 1.18)	0.82-1.80	55.3	0.0165	0.414	3/2.2025	0.6856
Oral cancer incidence	Abhinav Singh, 2021[10]	10	1352/13051	B vs. non-B	1.14 (0.84, 1.55)	0.411	0.77 (0.57, 1.02)	0.43-3.04	72.3	0.1571	0.487	2/3.8492	0.335
Oral cancer incidence	Huijie Cui, 2023[1]	7	2900/1976129	B vs. O	1.11 (0.93, 1.32)	0.237	1.09 (0.93, 1.28)	0.70-1.75	48.4	0.0229	0.131	1/1.6926	1
Oral cancer incidence	Abhinav Singh, 2021[10]	10	1352/13051	AB vs. non-AB	0.93 (0.58, 1.49)	0.77	1.66 (1.11, 2.48)	0.21-4.14	70.3	0.3597	0.273	3/4.9187	0.3444
Oral cancer incidence	Huijie Cui, 2023[1]	7	2900/1976129	AB vs. O	0.88 (0.76, 1.03)	0.12	0.83 (0.67, 1.02)	0.72-1.08	0	0.5243	0.772	0/0.8316	1
Oral cancer incidence	Abhinav Singh, 2021[10]	10	1352/13051	O vs. non-O	0.80 (0.67, 0.95)	0.013	1.11 (0.84, 1.46)	0.52-1.21	32.7	0.0249	0.455	3/3.6573	0.7554
Ovarian cancer overall survival	Nazanin Razzaghi, 2020[11]	5	NA/1635	A vs. O	1.15 (0.80,1.65)	0.467	0.84 (0.63, 1.13)	0.32-4.13	76	0.1281	0.245	2/1.9134	1
Ovarian cancer overall survival	Nazanin Razzaghi, 2020[11]	4	NA/ 1202	B vs. O	0.88 (0.58,1.33)	0.548	1.26 (0.95, 1.67)	0.17-4.61	67.1	0.1034	0.192	1/1.7072	0.6409
Ovarian cancer overall survival	Nazanin Razzaghi, 2020[11]	4	NA/832	AB vs. O	1.01 (0.69,1.46)	0.974	1.15 (0.75, 1.75)	0.33-3.10	21.3	0.0323	0.751	0/0.7466	1
Ovary cancer incidence	Huijie Cui, 2023[1]	5	9970/113642	A vs. O	1.13 (1.05, 1.21)	0.001	1.19 (1.07, 1.32)	0.96-1.33	29.6	0.0033	0.922	4/2.8415	0.3981
Ovary cancer incidence	Huijie Cui, 2023[1]	5	9970/113642	B vs. O	1.10 (0.98, 1.23)	0.118	1.03 (0.89, 1.18)	0.80-1.51	46.7	0.015	0.947	2/3.0259	0.3897
Ovary cancer incidence	Huijie Cui, 2023[1]	5	9970/113642	AB vs. O	1.27 (1.06, 1.52)	0.01	1.14 (0.95, 1.38)	0.75-2.14	54	0.0434	0.421	4/3.2455	0.6633
Pancreatic cancer incidence	Huijie Cui, 2023[1]	22	12846/7357067	A vs. O	1.33 (1.27, 1.40)	7.67×10-33	1.37 (1.23, 1.52)	1.27-1.40	0	0	0.825	14/3.0596	8.136e-08
Pancreatic cancer incidence	Huijie Cui, 2023[1]	21	12846/7357067	B vs. O	1.20 (1.10, 1.31)	2.20×10-5	1.07 (0.9, 1.27)	0.93-1.56	37.6	0.0133	0.656	7/5.569	0.4645
Pancreatic cancer incidence	Huijie Cui, 2023[1]	21	12846/7357067	AB vs. O	1.21 (1.09, 1.35)	1.00×10-3	1.31 (1.06, 1.62)	0.92-1.60	25.3	0.0147	0.166	5/4.2471	0.5966
Pancreatic cancer incidence	Harvey A. Risch, 2013[12]	24	7152/495815	Non-O vs. O	1.31 (1.22, 1.42)	5.29×10-12	1.43 (1.27, 1.61)	1.00-1.72	49.5	0.0156	0.885	11/6.2252	0.0348
Pancreatic cancer incidence	Harvey A. Risch, 2012[13]	24	10415/879396	O vs. non-O	1.32 (1.22, 1.42)	2.63×10-12	1.43 (1.27, 1.61)	1.01-1.72	49.5	0.0150	0.917	11/6.8261	0.07008
Pancreatic cancer incidence (CagA-nonendemic populations)	Harvey A. Risch, 2012[13]	12	3672/695349	A vs. O	1.43 (1.24, 1.64)	4.64×10-7	1.39 (1.19, 1.63)	0.94-2.17	61.6	0.0303	0.965	7/3.399	0.04678
Pancreatic cancer incidence (CagA-nonendemic populations)	Harvey A. Risch, 2012[13]	10	2148/466035	B vs. O	1.42 (1.19, 1.69)	7.42×10-5	1.51 (1.21, 1.89)	0.87-2.32	53.7	0.038	0.267	5/2.8466	0.1603
Pancreatic cancer incidence (CagA-nonendemic populations)	Harvey A. Risch, 2012[13]	10	1758/398021	AB vs. O	1.54 (1.26, 1.88)	2.39×10-5	1.43 (1.05, 1.95)	0.99-2.37	26.5	0.0253	0.55	5/2.0213	0.03422
Pancreatic cancer incidence (CagA-nonendemic populations)	Harvey A. Risch, 2012[13]	13	4657/832202	O vs. non-O	1.42 (1.28, 1.59)	2.59×10-10	1.43 (1.27, 1.61)	1.04-1.94	51.1	0.0168	0.831	6/3.4821	0.1238
Pancreatic cancer incidence(CagA-endemic populations)	Harvey A. Risch, 2012[13]	10	3066/24827	A vs. O	1.46 (1.24, 1.50)	2.58×10-10	1.39 (1.16, 1.67)	1.22-1.53	0	0	0.738	4/1.5524	0.05576
Pancreatic cancer incidence(CagA-endemic populations)	Harvey A. Risch, 2012[13]	11	2738/24132	B vs. O	1.06 (0.93, 1.20)	0.419	1.03 (0.85, 1.25)	0.79-1.41	26.1	0.0117	0.941	1/2.1268	0.7027
Pancreatic cancer incidence(CagA-endemic populations)	Harvey A. Risch, 2012[13]	9	1864/15337	AB vs. O	1.09 (0.89, 1.34)	0.416	1.35 (1.04, 1.76)	0.65-1.81	40	0.0355	0.342	1/2.5904	0.4616
Pancreatic cancer incidence(CagA-endemic populations)	Harvey A. Risch, 2012[13]	12	5758/47194	O vs. non-O	1.20 (1.11, 1.30)	1.02×10-5	1.18 (1.01, 1.37)	1.03-1.40	13.9	0.0028	0.754	5/2.0869	0.04288
Prostate cancer incidence	Huijie Cui, 2023[1]	6	18411/1972395	A vs. O	1.00 (0.97, 1.03)	0.87	1.00 (0.97, 1.03)	0.96-1.04	0	0	0.549	0/0.7414	1
Prostate cancer incidence	Huijie Cui, 2023[1]	6	18411/1972395	B vs. O	0.99 (0.90, 1.09)	0.891	0.97 (0.93, 1.01)	0.79-1.26	36.1	0.0047	0.551	1/1.1693	1
Prostate cancer incidence	Huijie Cui, 2023[1]	6	18411/1972395	AB vs. O	1.03 (0.97, 1.09)	0.315	1.02 (0.96, 1.08)	0.95-1.11	0	0	0.914	0/0.8524	1
Testis cancer incidence	Huijie Cui, 2023[1]	3	2137/1640769	A vs. O	1.05 (0.97, 1.13)	0.245	1.02 (0.93, 1.12)	0.63-1.75	0	0	0.052	0/0.3494	1
Testis cancer incidence	Huijie Cui, 2023[1]	3	2137/1640769	B vs. O	1.05 (0.93, 1.18)	0.441	1.01 (0.87, 1.17)	0.48-2.31	0	0	0.575	0/0.3085	1
Testis cancer incidence	Huijie Cui, 2023[1]	3	2137/1640769	AB vs. O	0.89 (0.75, 1.07)	0.231	0.86 (0.69, 1.07)	0.27-2.91	0	0	0.659	0/0.2389	1
Thyroid cancer incidence	Huijie Cui, 2023[1]	4	1609/1631083	A vs. O	0.92 (0.73, 1.16)	0.477	0.90 (0.80, 1.02)	0.39-2.17	51.9	0.026	0.546	1/0.9333	1
Thyroid cancer incidence	Huijie Cui, 2023[1]	4	1609/1631083	B vs. O	1.23 (0.87, 1.74)	0.237	0.92 (0.76, 1.11)	0.32-4.81	65.1	0.0688	0.055	1/1.42	1
Thyroid cancer incidence	Huijie Cui, 2023[1]	4	1609/1631083	AB vs. O	1.09 (0.82, 1.44)	0.55	0..97 (0.75, 1.25)	0.46-2.55	21.1	0.019	0.033	0/0.7155	1
Infection outcomes
Active placental infection (in primiparae)	Ayola A Adegnika, 2011[14]	3	NA/1213	O vs. non-O	1.72 (0.69, 4.34)	0.247	2.18 (1.10, 4.30)	0.00-33265.04	59.9	0.1708	0.364	2/0.7224	0.146
Active placental infection (in multiparae)	Ayola A Adegnika, 2011[14]	3	NA/1213	O vs. non-O	0.65 (0.44, 0.96)	0.028	0.59 (0.36, 0.98)	0.05-7.95	0	0.0103	0.154	1/0.2168	0.2015
Corona Virus Disease 2019 infection	Marta Gutiérrez-Valencia, 2021[15]	29	78403/1560198	A vs. non-A	1.08 (1.02, 1.15)	0.0114929	0.92 (0.90, 0.94)	0.84-1.39	87.3	0.0184	0.003	14/15.219	0.712
Corona Virus Disease 2019 infection with hospitalization	Marta Gutiérrez-Valencia, 2021[15]	11	7999/36154	A vs. non-A	0.99 (0.90, 1.08)	0.783	0.95 (0.86, 1.04)	0.78-1.26	48.7	0	0.635	2/2.8237	0.7399
Corona Virus Disease 2019 infection with mechanical ventilation	Marta Gutiérrez-Valencia, 2021[15]	13	1153/9599	A vs. non-A	0.94 (0.69, 1.26)	0.662	1.08 (0.87, 1.33)	0.39-2.24	65.4	0.113	0.866	3/3.003	1
Corona Virus Disease 2019 infection with admission to intensive care unit	Marta Gutiérrez-Valencia, 2021[15]	18	2659/32209	A vs. non-A	1.00 (0.90, 1.10)	0.96	0.86 (0.74, 1.01)	0.84-1.18	9.2	0.004	0.516	1/3.6498	0.1491
Corona Virus Disease 2019 infection	George Balaouras, 2022[16]	22	20497/82320912	A vs. B	1.06 (0.97, 1.17)	0.189812	0.97 (0.88, 1.08)	0.84-1.35	27.2	0	0.047	2/4.8974	0.1984
Corona Virus Disease 2019 infection	George Balaouras, 2022[16]	22	20497/82320912	A vs. AB	0.97 (0.85, 1.10)	0.627467	0.91 (0.79, 1.05)	0.71-1.33	24.8	0	0.512	1/4.5488	0.06598
Corona Virus Disease 2019 infection	George Balaouras, 2022[16]	22	20497/82320912	A vs. O	1.25 (1.14, 1.37)	2.05×10-8	1.12 (1.05, 1.20)	0.92-1.69	54.4	0.0184	0.013	8/6.4425	0.4849
Corona Virus Disease 2019 infection	Marta Gutiérrez-Valencia, 2021[15]	29	79051/1564162	B vs. non-B	1.01 (0.94, 1.09)	0.753954	0.95 (0.91, 0.98)	0.75-1.37	81.8	0.0204	0.62	5/7.9001	0.2979
Corona Virus Disease 2019 infection with hospitalization	Marta Gutiérrez-Valencia, 2021[15]	11	8007/36178	B vs. non-B	1.08 (0.93, 1.25)	0.333	0.98 (0.84, 1.15)	0.70-1.65	57.7	0.0293	0.598	1/2.7933	0.3101
Corona Virus Disease 2019 infection with mechanical ventilation	Marta Gutiérrez-Valencia, 2021[15]	13	1145/9599	B vs. non-B	1.04 (0.81, 1.32)	0.762	1.30 (0.99, 1.71)	0.60-1,79	32.9	0.0402	0.975	0/2.4358	0.1461
Corona Virus Disease 2019 infection with admission to intensive care unit	Marta Gutiérrez-Valencia, 2021[15]	18	1549/20779	B vs. non-B	0.97 (0.84, 1.11)	0.654	0.95 (0.72, 1.24)	0.83-1.13	0	0	0.893	0/1.6923	0.4055
Corona Virus Disease 2019 infection	George Balaouras, 2022[16]	22	20497/82320912	B vs. AB	1.06 (0.96, 1.18)	0.24844	1.07 (0.91, 1.26)	0.92-1.23	2.9	0.0107	0.357	2/3.5327	0.5625
Corona Virus Disease 2019 infection	George Balaouras, 2022[16]	22	20497/82320912	B vs. O	1.15 (1.07, 1.22)	4.93×10-5	1.15 (1.04, 1.28)	1.07-1.23	0	0.002	0.616	3/3.1864	1
Corona Virus Disease 2019 infection	Federico Banchelli, 2022[17]	22	74563/1241280	AB vs. non-AB	1.05 (0.97, 1.15)	0.232833	0.91 (0.85, 0.97)	0.82-1.36	54.7	0	0.751	4/6.044	0.474
Corona Virus Disease 2019 infection	George Balaouras, 2022[16]	22	20497/82320912	O vs. AB	1.29 (1.11, 1.51)	0.00105049	1.23 (1.07, 1.43)	0.82-2.04	41.9	0.0186	0.41	6/5.0916	0.6171
Corona Virus Disease 2019 infection	Marta Gutiérrez-Valencia, 2021[15]	29	79051/1564162	O vs. non-O	0.88 (0.82, 0.94)	1.66×10-4	1.12 (1.09, 1.14)	0.65-1.19	91.3	0.0204	0.002	16/17.9557	0.4512
Corona Virus Disease 2019 infection with hospitalization	Marta Gutiérrez-Valencia, 2021[15]	11	7999/35848	O vs. non-O	0.99 (0.94, 1.05)	0.79	1.06 (0.96, 1.16)	0.93-1.05	0	0	0.412	0/1.8303	0.2302
Corona Virus Disease 2019 infection with mechanical ventilation	Marta Gutiérrez-Valencia, 2021[15]	20	2822/32690	O vs. non-O	1.01 (0.93, 1.09)	0.879	1.19 (1.02, 1.38)	0.92-1.10	0	0	0.034	1/4.5158	0.06282
Corona Virus Disease 2019 infection with admission to intensive care unit	Marta Gutiérrez-Valencia, 2021[15]	13	1254/10210	O vs. non-O	1.10 (0.97, 1.24)	0.154	0.96 (0.67, 1.38)	0.95-1.26	0	0	0.677	2/1.8441	0.7059
Corona Virus Disease 2019 infection	George Balaouras, 2022[16]	10	9178/171490	Rh+ vs. Rh-	0.98 (0.87, 1.10)	0.703822	1.02 (0.88, 1.19)	0.73-1.30	37.1	0.0415	0.678	2/2.1804	1
Corona Virus Disease 2022 mortality	Marta Gutiérrez-Valencia, 2021[15]	26	4131/36209	A vs. non-A	1.13 (1.03, 1.24)	0.008	1.25 (1.08, 1.43)	0.92-1.39	17.4	0.0078	0.768	1/2.9778	0.3522
Corona Virus Disease 2020 mortality	Bhattacharjee S, 2022[18]	6	847/7077	A/AB vs. B/O	1.07 (0.93, 1.24)	0.342	0.96 (0.75, 1.22)	0.87-1.32	0	0	0.649	0/0.8508	1
Corona Virus Disease 2023 mortality	Marta Gutiérrez-Valencia, 2021[15]	24	4049/35922	B vs. non-B	0.87 (0.80, 0.96)	0.005	0.82 (0.69, 0.99)	0.79-0.96	0	0	0.272	1/4.5667	0.0701
Corona Virus Disease 2019 mortality	Nanyang Liu, 2021[19]	4	478/5925	AB vs. non-AB	1.57 (0.91, 2.71)	0.107922	0.92 (0.56, 1.51)	0.19-12.78	52.5	0.16	0.006	1/1.4432	1
Corona Virus Disease 2021 mortality	Marta Gutiérrez-Valencia, 2021[15]	25	4073/36086	O vs. non-O	0.99 (0.92, 1.06)	0.755	0.92 (0.80, 1.05)	0.89-1.10	3.6	0.0013	0.314	2/5.5517	0.09755
Corona Virus Disease 2019 severity	Bingbing Wu, 2020[20]	3	281/890	A vs. non-A	1.06 (0.78, 1.43)	0.711719	1.03 (0.71, 1.48)	0.15-7.33	0	0	0.017	0/0.1809	1
Corona Virus Disease 2019 severity	Bhattacharjee S, 2022[18]	9	2707/233006	A/AB vs. B/O	1.09 (0.92, 1.29)	0.346	1.02 (0.92, 1.14)	0.69-1.71	57.2	0.0078	0.238	2/2.2699	1
Corona Virus Disease 2019 severity	Bingbing Wu, 2020[20]	3	281/890	B vs. non-B	1.27 (0.90, 1.82)	0.177911	1.25 (0.79, 1.96)	0.13-12.60	0	0	0.432	0/0.1798	1
Corona Virus Disease 2019 severity	Bingbing Wu, 2020[20]	3	281/890	O vs. non-O	0.75 (0.55, 1.01)	0.0558695	0.77 (0.54, 1.10)	0.11-5.20	0	0	0.77	0/0.1664	1
Corona Virus Disease 2019 severity (intubation)	Massimo Franchini, 2021[21]	4	2331/5097	O vs. non-O	0.99 (0.94, 1.04)	0.685925	0.98 (0.92, 1.03)	0.88-1.11	0	0	0.189	0/0.3198	1
Corona Virus Disease 2019 severity (severe/intensive care unit)	Massimo Franchini, 2021[21]	7	3606/9147	O vs. non-O	1.00 (0.92, 1.09)	0.935951	0.99 (0.89, 1.09)	0.90-1.12	0	0	0.407	0/0.4949	1
H. pylori infection	Zakaria Chakrani, 2018[22]	28	NA/11510	A vs. non-A	0.98 (0.81, 1.18)	0.805	1.13 (0.94, 1.37)	0.41-2.34	76.3	0.1611	0.319	5/7.0571	0.5139
H. pylori infection	Zakaria Chakrani, 2018[22]	27	NA/9448	B vs. non-B	0.82 (0.67, 1.01)	0.06	0.89 (0.69, 1.15)	0.35-1.93	61	0.3816	0.752	3/4.7639	0.6114
H. pylori infection	Zakaria Chakrani, 2018[22]	27	NA/9448	AB vs. non-AB	0.77 (0.60, 0.99)	0.043	0.83 (0.58, 1.19)	0.31-1.92	48.7	0.3024	0.174	2/5.2575	0.1449
H. pylori infection	Zakaria Chakrani, 2018[22]	30	NA/12708	O vs. non-O	1.23 (0.98, 1.54)	0.068	1.00 (0.83, 1.20)	0.39-3.89	85.5	0	0.489	5/7.1172	0.5191
H. pylori infection	Zakaria Chakrani, 2018[22]	7	NA/2271	Rh+ vs. Rh-	0.79 (0.55, 1.12)	0.186	0.75 (0.46, 1.23)	0.35-1.79	32.4	0.1803	0.749	1/1.3699	1
Hepatitis B virus infection	Wenzhan Jing, 2020[23]	37	241787/6482737	B vs. non-B	0.92 (0.86, 0.98)	0.00684786	0.89 (0.88, 0.90)	0.73-1.15	75.8	0.0415	0.725	7/11.2777	0.1535
Hepatitis B virus infection	Wenzhan Jing, 2020[23]	38	241868/6487481	O vs. non-O	1.07 (0.99, 1.15)	0.0870843	1.19 (1.18, 1.20)	0.75-1.51	90.6	0.1617	0.074	9/16.2875	0.02063
Human immunodeficiency virus infection	Maryam Noori, 2021[24]	49	6455/3063500	A vs. non‐A	24.25 (21.60, 27.23)	0	25.39 (23.03, 27.91)	12.42-47.36	82	0.0379	0.004	45/18.3994	2.44×10-15
Human immunodeficiency virus infection	Maryam Noori, 2021[24]	49	6455/3063500	B vs. non‐B	21.29 (18.62, 24.36)	0	30.73 (28.20, 33.38)	9.61-47.19	85	0.0139	0	45/26.0141	7.39×10-9
Human immunodeficiency virus infection	Maryam Noori, 2021[24]	49	6455/3063500	AB vs. non‐AB	5.44 (4.10, 7.22)	2.21×10-47	6.49 (5.24, 8.02)	1.02-28.90	85	0.0821	0	31/23.3689	0.0319
Human immunodeficiency virus infection	Maryam Noori, 2021[24]	49	6508/3068244	O vs. non‐O	47.85 (44.01, 52.03)	0	37.39 (34.71, 40.14)	28.65-79.91	89	0.1307	0.008	49/27.7745	8.98×10-13
Malaria infection (cross-sectional studies)	Marı´a-Paz Loscertales, 2007[25]	11	1063/7877	O vs. non-O	1.01 (0.89, 1.14)	0.909	1.08 (0.95, 1.24)	0.77-1.32	26.8	0.2271	0.436	1/2.249	0.7065
Malaria infection (case-control studies)	Marı´a-Paz Loscertales, 2007[25]	7	1226/2872	O vs. non-O	1.01 (0.86, 1.18)	0.947	0.85 (0.65, 1.10)	0.82-1.24	0	0	0.053	0/1.4702	0.3577
Malaria infection	Yanisa Rattanapan, 2023[26]	13	28355/1006893	Rh- vs. Rh +	1.10 (0.65,1.86)	0.713	1.62 (1.45, 1.82)	0.15-7.95	63.8	0.0968	0.474	8/10.711	0.06277
Malaria infection (in multiparae)	Ling Ai, 2022[27]	5	802/3028	A vs. non-A	1.02 (0.83, 1.27)	0.822429	0.96 (0.70, 1.31)	0.72-1.45	0	0	0.346	0/0.5186	1
Malaria infection (in multiparae)	Ling Ai, 2022[27]	5	802/3028	B vs. non-B	1.23 (1.01, 1.50)	0.040725	1.21 (0.92, 1.61)	0.89-1.70	0	0	0.452	0/0.407	1
Malaria infection (in multiparae)	Ling Ai, 2022[27]	5	802/3028	AB vs. non-AB	1.30 (0.67, 2.55)	0.438248	1.07 (0.62, 1.85)	0.17-9.83	53	0	0.962	1/1.2004	1
Malaria infection (in multiparae)	Ling Ai, 2022[27]	5	802/3028	O vs. non-O	0.79 (0.63, 1.00)	0.0455997	0.85 (0.65, 1.12)	0.44-1.42	30.1	0.2866	0.658	2/0.983	0.2558
Malaria infection (in primiparae)	Ling Ai, 2022[27]	5	516/1233	A vs. non-A	1.12 (0.70, 1.80)	0.641695	0.92 (0.51, 1.63)	0.29-4.32	42	0.3766	0.756	1/1.0039	1
Malaria infection (in primiparae)	Ling Ai, 2022[27]	5	516/1233	B vs. non-B	0.76 (0.52, 1.12)	0.162437	0.62 (0.36, 1.07)	0.30-1.92	24.6	0.0234	0.319	0/1.1024	0.5929
Malaria infection (in primiparae)	Ling Ai, 2022[27]	5	516/1233	AB vs. non-AB	1.83 (0.95, 3.53)	0.0730303	1.56 (0.65, 3.72)	0.63-5.32	0	0.1992	0.08	0/0.3416	1
Malaria infection (in primiparae)	Ling Ai, 2022[27]	5	516/1233	O vs. non-O	1.09 (0.67, 1.77)	0.74376	1.42 (0.88, 2.29)	0.21-5.52	66.2	0.0465	0.456	1/1.3597	1
Malaria infection (severe)	Aditya K Panda, 2011[28]	6	718/1507	A vs. non-A	1.31 (0.95, 1.81)	0.101	0.78 (0.45, 1.35)	0.55-3.11	42.6	0.0198	0.038	1/2.6488	0.2379
Malaria infection (severe)	Aditya K Panda, 2011[28]	5	618/1307	B vs. non-B	1.35 (0.74, 2.47)	0.329	3.18 (1.89, 5.34)	0.16-11.16	73.9	0.3533	0.152	1/2.9869	0.1651
Malaria severity	Maria-Paz Loscertales, 2007[25]	7	856/2749	O vs. non-O	0.74 (0.55, 1.00)	0.047	0.67 (0.50, 0.91)	0.30-1.80	61.4	0.3447	0.883	2/1.9689	1
Norovirus infection	Yingyin Liao, 2020[29]	13	772/1905	A vs. non-A	0.91 (0.72, 1.15)	0.41551	0.73 (0.46, 1.18)	0.70-1.18	0	0.1708	0.635	0/2.0312	0.2422
Norovirus infection	Yingyin Liao, 2020[29]	11	723/1833	B vs. non-B	0.88 (0.67, 1.16)	0.375068	0.79 (0.46, 1.37)	0.65-1.21	0	0.0691	0.196	1/1.7272	1
Norovirus infection	Yingyin Liao, 2020[29]	11	723/1833	AB vs. non‐AB	0.99 (0.64, 1.55)	0.972806	0.65 (0.31, 1.33)	0.59-1.66	0	0.0186	0.939	0/1.8417	0.2301
Norovirus infection	Yingyin Liao, 2020[29]	13	772/1905	O vs. non-O	1.26 (0.97, 1.63)	0.0781408	1.15 (0.72, 1.83)	0.77-2.05	15	0.0107	0.257	2/2.7927	0.08467
P. falciparum infection (asymptomatic)	Abraham Degarege, 2019[30]	6	1387/3363	A vs. O	1.11 (0.92, 1.35)	0.281	1.17 (0.91, 1.51)	0.85-1.46	0	0.0149	0.11	0/0.8082	1
P. falciparum infection (asymptomatic)	Abraham Degarege, 2019[30]	6	1387/3363	B vs. O	1.06 (0.81, 1.38)	0.681	1.31 (1.03, 1.67)	0.60-1.85	19.7	0.0557	0.223	1/1.2515	1
P. falciparum infection (asymptomatic)	Abraham Degarege, 2019[30]	3	1163/2443	AB vs. O	1.21 (0.90, 1.72)	0.189	1.26 (0.84, 1.87)	0.15-10.10	0	0	0.527	0/0.1773	1
P. falciparum infection (asymptomatic)	Abraham Degarege, 2019[30]	6	1387/3363	Non-O vs. O	1.10 (0.93, 1.31)	0.268	1.25 (1.03, 1.51)	0.82-1.49	7.1	0.0224	0.023	1/1.1676	1
P. falciparum infection (asymptomatic/uncomplicated)	Abraham Degarege, 2019[30]	4	741/3904	A vs. O	0.92 (0.71, 1.18)	0.502	0.96 (0.64, 1.45)	0.52-1.61	0	0	0.865	0/0.321	1
P. falciparum infection (asymptomatic/uncomplicated)	Abraham Degarege, 2019[30]	4	741/3904	B vs. O	0.81 (0.58, 1.14)	0.23	1.00 (0.67, 1.52)	0.26-2.54	35.3	0.0041	0.539	1/1.0041	1
P. falciparum infection (asymptomatic/uncomplicated)	Abraham Degarege, 2019[30]	3	679/3658	AB vs. O	0.79 (0.34, 1.88)	0.601	1.55 (0.79, 3.04)	0.00-11717.43	65.6	0	0.625	1/1.1937	1
P. falciparum infection (asymptomatic/uncomplicated)	Abraham Degarege, 2019[30]	4	741/3904	Non-O vs. O	0.85 (0.65, 1.10)	0.206	1.03 (0.74, 1.43)	0.35-2.02	33.7	0.0407	0.856	1/1.0571	1
P. falciparum infection (severe, compared with uncomplicated P. falciparum infection)	Abraham Degarege, 2019[31]	15	>10862/29752	A vs. O	1.68 (1.32, 2.14)	2.89×10-5	0.96 (0.81, 1.14)	0.74-3.81	73	0.4723	0.015	8/7.7344	1
P. falciparum infection (severe, compared with uncomplicated P. falciparum infection)	Abraham Degarege, 2019[31]	14	>10762/29552	B vs. O	1.97 (1.49, 2.59)	1.54×10-6	1.06 (0.91, 1.23)	0.75-5.16	80.7	0.0611	0.01	9/7.5319	0.5939
P. falciparum infection (severe, compared with uncomplicated P. falciparum infection)	Abraham Degarege, 2019[31]	12	>10736/28366	AB vs. O	1.95 (1.32, 2.89)	0.001	0.96 (0.76, 1.22)	0.53-7.24	75.7	0.1288	0.054	5/5.3276	1
P. falciparum infection (severe, compared with uncomplicated P. falciparum infection)	Abraham Degarege, 2019[31]	15	>10762/29652	Non-O vs. O	1.86 (1.49, 2.33)	5.07×10-8	1.01 (0.88, 1.15)	0.84-4.11	79.9	0.1755	0.003	10/9.7358	1
P. falciparum infection (severe, compared with uninfected or healthy individuals)	Abraham Degarege, 2019[31]	8	NA/7991	A vs. O	1.93 (1.41, 2.63)	3.67×10-8	1.33 (1.13, 1.56)	0.80-4.64	60	0.3061	0.073	5/2.7108	0.1302
P. falciparum infection (severe, compared with uninfected or healthy individuals)	Abraham Degarege, 2019[31]	7	>971/3933	B vs. O	2.39 (1.89, 3.01)	1.92×10-13	2.13 (1.15, 2.21)	1.54-3.69	14.9	0.1214	0.882	5/1.3065	0.003395
P. falciparum infection (severe, compared with uninfected or healthy individuals)	Abraham Degarege, 2019[31]	7	>971/6926	AB vs. O	1.92 (1.23, 3.02)	0.004	1.59 (1.15, 2.21)	0.51-7.23	62.4	0.1034	0.836	4/1.8834	0.08949
P. falciparum infection (severe, compared with uninfected or healthy individuals)	Abraham Degarege, 2019[31]	9	>971/8925	Non-O vs. O	1.98 (1.66, 2.36)	1.46×10-14	1.54 (1.22, 1.96)	1.35-2.91	27.7	0.0147	0.205	8/2.7646	0.0005186
P. falciparum infection (uncomplicated)	Abraham Degarege, 2019[30]	15	7113/29192	A vs. O	1.04 (0.90, 1.21)	0.61	1.17 (1.04, 1.31)	0.71-1.53	37.3	0.2127	0.234	3/3.4223	1
P. falciparum infection (uncomplicated)	Abraham Degarege, 2019[30]	15	7113/29192	B vs. O	1.03 (0.83, 1.26)	0.815	1.02 (0.92, 1.13)	0.50-2.09	71	0.0185	0.932	4/4.7838	0.7872
P. falciparum infection (uncomplicated)	Abraham Degarege, 2019[30]	11	6363/26190	AB vs. O	1.00 (0.82, 1.21)	0.99	1.10 (0.94, 1.29)	0.70-1.42	13.7	0.0265	0.162	1/1.9559	0.7014
P. falciparum infection (uncomplicated)	Abraham Degarege, 2019[30]	17	>7113/29934	Non-O vs. O	1.04 (0.89, 1.21)	0.648	1.08 (0.98, 1.18)	0.61-1.76	63.4	0.0979	0.846	3/4.9783	0.4254
Schistosoma haematobium incidence	R.E. Tiongco, 2018[32]	5	653/1961	O vs. non-O	0.89 (0.68, 1.17)	0.399	1.10 (0.75, 1.61)	0.41-1.93	42.4	0.0403	0.254	1/1.4317	1
Schistosoma mansoni incidence	R.E. Tiongco, 2018[32]	6	895/4511	O vs. non-O	0.61 (0.39, 0.95)	0.028	0.28 (0.22, 0.37)	0.13-2.79	83.2	0.251	0.029	1/4.6362	0.002951
Schistosoma incidence	R.E. Tiongco, 2018[32]	11	1548/6472	O vs. non-O	0.72 (0.52, 0.99)	0.046	0.28 (0.22, 0.37)	0.22-2.34	82.9	0.2453	0.032	2/9.4635	8.51×10-7
Severe falciparum infection	Aditya K Panda, 2011[28]	5	618/1307	AB vs. non-AB	1.75 (1.02, 3.01)	0.043	2.00 (1.15, 3.47)	0.30-10.10	60.5	0.0693	0.899	3/1.4599	0.1526
Severe falciparum infection	Aditya K Panda, 2011[28]	6	718/1507	O vs. non-O	0.50 (0.30, 0.85)	0.01	0.36 (0.22, 0.57)	0.08-3.06	81.6	0	0.627	4/1.7786	0.06767
Toxoplasma infection	Tooran Nayeri, 2023[33]	33	8037/20178	A vs.non-A	1.07 (0.97,1.19)	0.161	1.21 (1.04, 1.41)	0.79-1.47	31.5	0.0118	0.271	4/7.8325	0.1511
Toxoplasma infection	Tooran Nayeri, 2023[33]	33	8037/20178	B vs.non-B	1.10 (0.95,1.28)	0.195	1.12 (0.91, 1.38)	0.61-2.00	52.8	0.0277	0.951	7/9.147	0.5594
Toxoplasma infection	Tooran Nayeri, 2023[33]	33	8037/20178	AB vs.non-AB	1.09 (0.94,1.27)	0.241	1.17 (0.87, 1.57)	0.78-1.54	12.7	0.0215	0.226	2/4.7458	0.2192
Toxoplasma infection	Tooran Nayeri, 2023[33]	33	8037/20178	O vs.non-O	0.89 (0.80,1.00)	0.045	0.75 (0.64, 0.87)	0.60-1.33	45.5	0.0351	0.105	3/8.547	0.02752
Cardiovascular and cerebrovascular outcomes
Angina incidence	O. WU, 2007[34]	6	981/178296	A vs. O	1.09 (0.91, 1.31)	0.351	1.31 (1.00, 1.72)	0.73-1.63	24.3	0.0124	0.188	0/1.5986	0.3521
Angina incidence	O. WU, 2007[34]	8	1439/191487	Non-O vs. O	1.03 (0.90, 1.19)	0.668	1.26 (0.98, 1.62)	0.79-1.35	17	0.007	0.947	0/2.3991	0.1156
Cerebral ischemia of arterial origin incidence	O. WU, 2007[34]	6	2847/40526	A vs. O	1.15 (1.01, 1.31)	0.03	1.15 (0.94, 1.40)	0.96-1.38	0	0	0.157	1/0.885	1
Cerebral ischemia of arterial origin incidence	O. WU, 2007[34]	7	3047/44651	Non-O vs. O	1.13 (1.01, 1.27)	0.031	1.08 (0.90, 1.31)	0.98-1.32	0	0	0.022	0/1.08	0.6048
Coronary artery disease incidence	ZhuoChen, 2016[35]	14	16840/158987	A vs. non-A	1.14 (1.03, 1.26)	0.013	0.96 (0.88, 1.05)	0.80-1.63	76	0.025	0.096	5/5.7709	0.7901
Coronary artery disease incidence	ZhuoChen, 2016[35]	13	16644/151693	B vs. non-B	1.02 (0.95, 1.10)	0.55	1.05 (0.93, 1.19)	0.86-1.21	26.2	0.0046	0.633	1/2.7497	0.3245
Coronary artery disease incidence	ZhuoChen, 2016[35]	14	16846/158987	AB vs. non-AB	0.95 (0.78, 1.17)	0.637	1.26 (1.08, 1.46)	0.47-1.91	77.2	0.0929	0.033	5/5.1665	1
Coronary artery disease incidence	ZhuoChen, 2016[35]	16	19681/225233	O vs. non-O	0.86 (0.78, 0.94)	0.001	0.96 (0.88, 1.03)	0.62-1.18	75.9	0.0207	0.176	9/7.4149	0.8064
Coronary artery disease incidence	Hisato Takagi, 2015[36]	12	18073/174945	Non-O vs. O	1.14 (1.04, 1.25)	0.005	1.09 (0.99, 1.20)	0.87-1.49	64.9	0.0128	0.913	6/4.1089	0.3608
Coronary heart disease incidence	Meian He, 2012[37]	6	5499/111655	Non-O vs. O	1.11 (1.05, 1.18)	0.001	1.09 (0.99, 1.20)	1.02-1.21	0	0	0.868	2/0.7111	0.1524
Ischemic stroke incidence	Francesco Dentali, 2014[38]	6	1818/19123	O vs. non-O	1.17 (1.01, 1.35)	0.0345392	1.08 (0.89, 1.30)	0.87-1.57	17.9	0.0058	0.004	2/1.1382	0.3193
Myocardial infarction incidence	O. WU, 2007[34]	19	11560/508196	A vs. O	1.29 (1.16, 1.45)	6.27×10-6	1.18 (1.02, 1.36)	0.83-2.02	73.4	0.0413	0.414	10/6.4909	0.0957
Myocardial infarction incidence	O. WU, 2007[34]	22	12204/513096	Non-O vs. O	1.25 (1.14, 1.37)	2.17×10-6	1.17 (1.02, 1.33)	0.87-1.79	67.1	0.0282	0.335	10/7.1168	0.2528
Myocardial infarction incidence	Francesco Dentali, 2014[34]	22	10412/536768	O vs. non-O	1.28 (1.17, 1.40)	3.55×10-8	1.05 (0.97, 1.13)	0.91-1.80	68.1	0.0248	0.017	9/8.7731	1
Peripheral vascular disease incidence	O. WU, 2007[34]	8	3193/425882	A vs. O	1.44 (1.19, 1.74)	1.87×10-4	1.45 (1.29, 1.64)	0.82-2.53	74.3	0.0442	0.313	4/1.7927	0.08107
Peripheral vascular disease incidence	O. WU, 2007[34]	8	3193/425882	Non-O vs. O	1.45 (1.35, 1.56)	1.57×10-22	1.45 (1.29, 1.63)	1.32-1.59	0	0	0.12	7/0.705	3.05×10-7
Venous thromboembolism incidence	O. WU, 2007[34]	17	11226/215147	A vs. O	1.63 (1.40, 1.89)	2.07×10-10	1.25 (1.04, 1.49)	0.91-2.90	75.4	0.0282	0.008	14/8.4557	0.007253
Venous thromboembolism incidence	Francesco Dentali, 2012[39]	38	10004/477441	Non-O vs. O	2.10 (1.83, 2.40)	3.40×10-27	1.26 (1.07, 1.50)	1.02-4.31	80.8	0.1214	0.003	31/22.2536	0.004446
Venous Thromboembolism (children with cancer)	Lam Shin Cheung, 2021[40]	5	364/3001	Non-O vs. O	1.99 (1.55, 2.55)	7.25×10-8	1.57 (1.03, 2.39)	1.39-2.83	0	0	0.117	4/0.9866	0.006383
Venous thromboembolism incidence (patients with cancer)	Fumihiko Urabe, 2021[41]	5	876/22777	Non-O vs. O	1.73 (1.44, 2.10)	1.21×10-8	1.64 (1.16, 2.32)	1.28-2.36	0	0	0.036	5/0.5083	1.09×10-5
Venous thromboembolism incidence (patients who underwent pelvic surgery for urological cancer)	Fumihiko Urabe, 2021[41]	3	577/21889	Non-O vs. O	1.72 (1.36, 2.20)	9.54×10-6	1.49 (1.05, 2.13)	0.36-8.25	0	0	0.029	3/0.4702	0.00385
Venous thromboembolism incidence (patients with peripherally inserted central catheters)	Qiang Zhang, 2022[42]	4	435/7690	A vs. non-A	1.56 (1.12, 2.17)	0.00923424	1.28 (0.85, 1.93)	0.55-4.40	25	0.0294	0.624	1/0.8501	1
Venous thromboembolism incidence (patients with peripherally inserted central catheters)	Qiang Zhang, 2022[42]	4	435/7690	B vs. non-B	2.36 (1.73, 3.24)	8.41×10-8	2.07 (1.22, 3.49)	1.18-4.72	0	0	0.902	3/0.4447	0.005038
Venous thromboembolism incidence (patients with peripherally inserted central catheters)	Qiang Zhang, 2022[42]	4	435/7690	AB vs. non-AB	2.55 (1.67, 3.88)	1.34×10-5	2.78 (1.48, 5.22)	1.01-6.42	0	0	0.872	2/0.3753	0.04644
Venous thromboembolism incidence (patients with peripherally inserted central catheters)	Qiang Zhang, 2022[42]	4	435/7690	O vs. non-O	0.58 (0.41, 0.82)	0.00227876	0.69 (0.47, 1.00)	0.16-2.10	45.6	0.0576	0.536	3/1.0216	0.05387
Oral related outcome
Mild periodontitis incidence (compared with moderate or severe periodontitis)	Mansour AI-Askar,2022[43]	3	275/1555	A vs. non-A	1.04 (0.79, 1.36)	0.77277	0.97 (0.66, 1.42)	0.18-6.03	0	0	0.734	0/0.3207	1
Mild periodontitis incidence (compared with moderate or severe periodontitis)	Mansour AI-Askar,2022[43]	3	275/1555	B vs. non-B	0.84 (0.63, 1.67)	0.620717	1.31 (0.90, 1.96)	0.00-3057.54	83.8	0.2948	0.986	1/1.1876	1
Mild periodontitis incidence (compared with moderate or severe periodontitis)	Mansour AI-Askar,2022[43]	3	275/1555	AB vs. non‐AB	0.81 (0.39, 1.71)	0.585243	1.43 (0.73, 2.82)	0.00-1565.14	48.6	0.2102	0.38	0/0.9565	0.5562
Mild periodontitis incidence (compared with moderate or severe periodontitis)	Mansour AI-Askar,2022[43]	3	275/1555	O vs. non-O	1.21 (0.67, 2.20)	0.521979	1.73 (1.22, 2.44)	0.00-1505.17	81.9	0.2218	0.998	1/1.1233	1
Oral potentially malignant disorders incidence	Abhinav Singh, 2021[10]	6	414/7796	A vs. non-A	1.36 (0.74, 2.52)	0.321	1.56 (0.95, 2.57)	0.18-10.08	75.6	0.4214	0.821	1/2.3123	0.4163
Oral potentially malignant disorders incidence	Abhinav Singh, 2021[10]	6	414/7796	B vs. non-B	1.08 (0.71, 1.65)	0.722	1.12 (0.71, 1.76)	0.33-3.53	51.2	0.135	0.766	1/1.513	1
Oral potentially malignant disorders incidence	Abhinav Singh, 2021[10]	4	299/7606	AB vs. non-AB	1.05 (0.56, 1.97)	0.872	1.21 (0.52, 2.83)	0.22-5.15	7.6	0.0342	0.528	0/0.612	1
Oral potentially malignant disorders incidence	Abhinav Singh, 2021[10]	6	414/7796	O vs. non-O	0.99 (0.74, 1.33)	0.945	1.03 (0.67, 1.59)	0.59-1.65	7.2	0.0108	0.305	0/0.9476	0.5988
Oral submucous fibrosis incidence	Abhinav Singh, 2021[10]	4	299/7606	A vs. non-A	1.20 (0.72, 2.02)	0.486	0.83 (0.49, 1.39)	0.17-8.56	50.2	0.1384	0.485	1/1.1362	1
Oral submucous fibrosis incidence	Abhinav Singh, 2021[10]	4	299/7606	B vs. non-B	1.00 (0.53, 1.88)	0.988	1.12 (0.71, 1.76)	0.07-14.91	70.9	0.2909	0.718	1/1.2017	1
Oral submucous fibrosis incidence	Abhinav Singh, 2021[10]	7	568/8104	AB vs. O	1.29 (0.70, 2.38)	0.412	0.39 (0.24, 0.65)	0.17-9.78	7.9	0.5227	0.02	2/5.2209	0.01386
Oral submucous fibrosis incidence	Abhinav Singh, 2021[10]	4	299/7606	O vs. non-O	0.89 (0.64, 1.23)	0.466	1.03 (0.67, 1.59)	0.43-1.82	0	0	0.091	0/0.436	1
Periodontitis incidence (compared with gingivitis)	Mansour AI-Askar,2022[43]	8	2359/5521	A vs. non-A	0.75 (0.48, 1.15)	0.182279	0.39 (0.30, 0.50)	0.17-3.24	87.4	0.3115	0.087	3/4.807	0.2796
Periodontitis incidence (compared with gingivitis)	Mansour AI-Askar,2022[43]	8	2359/5521	B vs. non-B	1.18 (0.85, 1.64)	0.329597	0.76 (0.55, 1.04)	0.42-3.28	71.6	0.1462	0.981	2/3.8041	0.2938
Periodontitis incidence (compared with gingivitis)	Mansour AI-Askar,2022[43]	8	2359/5521	AB vs. non‐AB	0.91 (0.67, 1.24)	0.554881	0.77 (0.55, 1.07)	0.45-1.85	32.8	0.0591	0.438	1/1.947	0.6888
Periodontitis incidence (compared with gingivitis)	Mansour AI-Askar,2022[43]	8	2359/5521	O vs. non-O	1.36 (0.88, 2.09)	0.162983	2.01 (1.53, 2.64)	0.31-5.92	87.4	0.3142	0.167	3/4.4431	0.4797
Periodontitis incidence (compared with gingivitis)	Mansour AI-Askar,2022[43]	5	1696/4263	Rh+ vs. Rh-	0.80 (0.35, 1.86)	0.607864	1.84 (1.26, 2.68)	0.05-14.21	82.2	0.6314	0.238	2/2.0372	1
Periodontitis incidence (compared with the healthy)	Mansour AI-Askar,2022[43]	10	2314/6116	A vs. non-A	0.82 (0.64, 1.05)	0.114684	0.66 (0.50, 0.86)	0.39-1.73	63.6	0.0889	0.758	3/3.296	1
Periodontitis incidence (compared with the healthy)	Mansour AI-Askar,2022[43]	10	2314/6116	B vs. non-B	0.99 (0.66, 1.48)	0.956607	0.80 (0.58, 1.11)	0.26-3.74	82.2	0.2913	0.973	4/4.4028	1
Periodontitis incidence (compared with the healthy)	Mansour AI-Askar,2022[43]	10	2314/6116	AB vs. non‐AB	0.70 (0.53, 0.94)	0.0157329	0.58 (0.42, 0.80)	0.36-1.36	31.9	0.0609	0.172	3/2.2251	0.4715
Periodontitis incidence (compared with the healthy)	Mansour AI-Askar,2022[43]	10	2314/6116	O vs. non-O	1.36 (0.89, 2.08)	0.160626	1.61 (1.21, 2.13)	0.30-6.21	88.4	0.3871	0.87	6/3.4685	0.1054
Periodontitis incidence (compared with the healthy)	Mansour AI-Askar,2022[43]	5	1816/4483	Rh+ vs. Rh-	1.00 (0.65, 1.53)	0.985792	0.95 (0.60, 1.49)	0.27-3.63	62.8	0.1693	0.343	2/1.8564	1
Pregnancy related outcomes
Clinical pregnancy rate	Jing Zhao, 2021[44]	3	1183/2810	Non-O vs. O	1.05 (0.95, 1.16)	0.299	1.03 (0.93, 1.15)	0.49-2.25	10.5	0.001	0.803	0/0.4426	1
Live birth rate	Jing Zhao, 2021[44]	3	1394/4157	A vs. O	1.27 (0.75, 2.17)	0.377	2.05 (1.83, 2.30)	0.00-1146.15	96.7	0.2125	0.505	1/2.0494	0.2376
Live birth rate	Jing Zhao, 2021[44]	3	926/4157	B vs. O	1.47 (0.95, 2.28)	0.082	2.09 (0.81, 2.41)	0.01-317.08	88.1	0.1292	0.166	1/1.8113	0.5667
Live birth rate	Jing Zhao, 2021[44]	3	833/4157	AB vs. O	1.49 (0.78, 2.82)	0.226	2.44 (2.00, 2.97)	0.00-4534.07	93.9	0.2914	0.806	1/1.7248	0.5785
Live birth rate	Jing Zhao, 2021[44]	4	1888/6341	Non-O vs. O	1.28 (0.83, 1.98)	0.269	2.09 (1.88, 2.33)	0.16-10.35	95.9	0.1862	0.417	1/3.0054	0.05
Preeclampsia incidence	Ting Li, 2021[45]	8	39311/709623	AB vs. non‐AB	1.46 (1.12, 1.91)	0.00486	1.07 (1.02, 1.12)	0.72-2.99	62.1	0.0119	0.014	3/2.4201	0.705
Preeclampsia incidence	Ting Li, 2021[45]	12	39534/714153	O vs. non-O	0.90 (0.82, 0.98)	0.016247	0.95 (0.93, 0.97)	0.75-1.07	18.1	0	0.202	2/2.1646	1
Preeclampsia incidence (early-onset vs. late-onset)	Ting Li, 2021[45]	3	215/730	AB vs. non-AB	1.06 (0.57, 1.96)	0.853964	1.35 (0.55, 3.36)	0.02-57.90	0	0	0.294	0/0.2798	1
Preeclampsia syndromes incidence (‘pre-eclampsia’, ‘eclampsia’ or ‘toxaemia’)	Peter Clark, 2008[46]	13	5757/55226	A vs. non-A	0.96 (0.85, 1.07)	0.454559	1.19 (1.02, 1.40)	0.67-1.36	57.9	0.0229	0.832	3/6.6053	0.0538
Preeclampsia syndromes incidence (‘pre-eclampsia’, ‘eclampsia’ or ‘toxaemia’)	Peter Clark, 2008[46]	11	5324/54235	B vs. non-B	1.05 (0.94, 1.18)	0.400098	0.99 (0.82, 1.19)	0.82-1.35	23.3	0.0089	0.707	0/2.4987	0.08052
Preeclampsia syndromes incidence (‘pre-eclampsia’, ‘eclampsia’ or ‘toxaemia’)	Peter Clark, 2008[46]	13	5710/54779	AB vs. non-AB	1.02 (0.86, 1.22)	0.814099	0.87 (0.63, 1.18)	0.72-1.45	17.9	0.0175	0.457	1/2.1143	0.7072
Preeclampsia syndromes incidence (‘pre-eclampsia’, ‘eclampsia’ or ‘toxaemia’)	Peter Clark, 2008[46]	18	5945/60554	Non-O vs. O	1.01 (0.91, 1.12)	0.85279	1.10 (0.94, 1.29)	0.73-1.39	49.2	0.0199	0.522	3/5.2496	0.3074
Metabolic disease outcomes
Type 2 diabetes mellitus incidence	Solomon Getawa,2022[47]	26	6870/18749	A vs. non-A	1.04 (0.97, 1.12)	0.284	1.03 (0.89, 1.20)	0.96-1.12	0	0	0.283	1/2.4421	0.5083
Type 2 diabetes mellitus incidence	Solomon Getawa,2022[47]	26	6870/18749	B vs. non-B	1.28 (1.17, 1.40)	5.88×10-8	1.56 (1.31, 1.86)	1.06-1.55	13	0	0.3646	4/6.4426	0.036
Type 2 diabetes mellitus incidence	Solomon Getawa,2022[47]	26	6870/18749	AB vs. non-AB	1.03 (0.92, 1.16)	0.597	1.02 (0.78, 1.35)	0.91-1.17	0	0	0.863	0/2.3297	0.1648
Type 2 diabetes mellitus incidence	Solomon Getawa,2022[47]	26	6870/18749	O vs. non-O	0.92 (0.86, 0.98)	0.012	0.88 (0.77, 1.02)	0.85-0.98	0	0	0.835	2/4.2757	0.2974
Type 2 diabetes mellitus incidence	Solomon Getawa,2022[47]	16	3527/11595	Rh+ vs. Rh-	0.91 (0.78, 1.06)	0.206	0.65 (0.44, 0.96)	0.77-1.07	0	0	0.067	1/4.1687	0.08743
Other outcomes
Bleeding complication incidence	Francesco Dentali, 2013[48]	22	9468/466752	O vs. non‐O	1.33 (1.25, 1.42)	4.92×10-18	1.46 (1.28, 1.66)	1.09-1.63	38.5	0.0082	0.344	11/6.2708	0.03297
Decreased ovarian reserve	Jie Deng, 2017[49]	5	6223/51703	A vs. non-A	1.03 (0.96, 1.11)	0.367596	1.04 (0.96, 1.12)	0.88-1.22	17	0.0013	0.837	0/0.8183	1
Decreased ovarian reserve	Jie Deng, 2017[49]	4	6072/51398	B vs. non-B	0.98 (0.75, 1.29)	0.903725	1.22 (1.13, 1.31)	0.33-2.93	88.4	0.0452	0.584	2/1.4948	0.6328
Decreased ovarian reserve	Jie Deng, 2017[49]	4	6072/51398	AB vs. non-AB	0.96 (0.71, 1.30)	0.779373	1.19 (1.06, 1.33)	0.30-3.05	75.8	0.0483	0.38	1/1.5029	1
Decreased ovarian reserve	Jing Zhao, 2021[44]	9	5423/56163	O vs. A	0.99 (0.86, 1.13)	0.849	0.95 (0.89, 1.00)	0.66-1.47	82.2	0.0234	0.622	2/2.5542	1
Decreased ovarian reserve	Jing Zhao, 2021[44]	8	4899/55858	O vs. B	0.96 (0.77, 1.20)	0.737	0.96 (0.89, 1.03)	0.50-1.85	90.9	0.0582	0.553	2/2.6915	0.7256
Decreased ovarian reserve	Jing Zhao, 2021[44]	8	3405/55858	O vs. AB	0.99 (0.76, 1.30)	0.939	1.45 (1.29, 1.62)	0.48-2.06	84.1	0.0703	0.344	2/3.5218	0.4793
Decreased ovarian reserve	Jing Zhao, 2021[44]	9	8286/56163	O vs. non-O	0.94 (0.80, 1.10)	0.437	0.95 (0.91, 1.00)	0.56-1.56	91.4	0.0393	0.63	4/3.3645	0.7355
Sepsis 30‑day mortality	Theis S. Itenov, 2021[50]	3	299/12342	B vs. non-B	0.84 (0.68, 1.03)	0.0918048	0.91 (0.81, 1.02)	0.11-6.58	38.1	0.015	0.42	1/0.5676	0.467
Trauma mortality	David T. Lubkin, 2023[51]	7	1209/11835	O vs. non-O	1.21 (0.89, 1.65)	0.227	1.06 (0.90, 1.24)	0.43-3.44	85.8	0.1407	0.873	2/3.0718	0.4773
CI, confidence interval; CagA, cytotoxin-associated gene A.
Referance
1. Cui H, Qu Y, Zhang L, Zhang W, Yan P, Yang C, Zhang M, Bai Y, Tang M, Wang Y et al: Epidemiological and genetic evidence for the relationship between ABO blood group and human cancer. Int J Cancer 2023, 153(2):320-330.
2. Miao SY, Zhou W, Chen L, Wang S, Liu XA: Influence of ABO blood group and Rhesus factor on breast cancer risk: a meta-analysis of 9665 breast cancer patients and 244,768 controls. Asia Pac J Clin Oncol 2014, 10(2):101-108.
3. Bahardoust M, Barahman G, Baghaei A, Ghadimi P, Asadi Shahir MH, Najafi Kandovan M, Tizmaghz A, Olamaeian F, Tayebi A: The Association between ABO Blood Group and the Risk of Colorectal Cancer: A Systematic Literature Review and Meta-Analysis. Asian Pac J Cancer Prev 2023, 24(8):2555-2563.
4. Wang W, Liu L, Wang Z, Lu X, Wei M, Lin T, Zhang Y, Jiang S, Wang Q, Cao Z et al: ABO blood group and esophageal carcinoma risk: from a case-control study in Chinese population to meta-analysis. Cancer Causes Control 2014, 25(10):1369-1377.
5. Wang Z, Liu L, Ji J, Zhang J, Yan M, Zhang J, Liu B, Zhu Z, Yu Y: ABO blood group system and gastric cancer: a case-control study and meta-analysis. Int J Mol Sci 2012, 13(10):13308-13321.
6. Ding P: ABO blood groups and prognosis of gastric cancer: a meta-analysis. 2019
7. Liu F, Li C, Zhu J, Ren L, Qi X: ABO blood type and risk of hepatocellular carcinoma: a meta-analysis. Expert Rev Gastroenterol Hepatol 2018, 12(9):927-933.
8. Yang H, Tan Z, Zhang Y, Sun J, Huang P: ABO blood classification and the risk of lung cancer: A meta-analysis and trial sequential analysis. Oncol Lett 2022, 24(4):340.
9. Jing SW, Xu Q, Zhang XY, Jing ZH, Zhao ZJ, Zhang RH, Wu FP, Wang J: Are People With Blood Group O More Susceptible to Nasopharyngeal Carcinoma and Have Worse Survival Rates? A Systematic Review and Meta-Analysis. Front Oncol 2021, 11:698113.
10. Singh A, Purohit BM: ABO Blood Groups and Its Association with Oral Cancer, Oral Potentially Malignant Disorders and Oral Submucous Fibrosis- A Systematic Review and Meta-Analysis. Asian Pac J Cancer Prev 2021, 22(6):1703-1712.
11. Razzaghi N, Seraj H, Heydari K, Azadeh H, Salehi A, Behnamfar M, Bahadori M, Ebrahimi H, Malekan M, Gholamalipour N: ABO Blood Groups Associations with Ovarian Cancer: A Systematic Review and Meta-analysis. Indian Journal of Gynecologic Oncology 2020, 18(4).
12. Risch HA, Lu L, Wang J, Zhang W, Ni Q, Gao YT, Yu H: ABO blood group and risk of pancreatic cancer: a study in Shanghai and meta-analysis. Am J Epidemiol 2013, 177(12):1326-1337.
13. Risch HA, Lu L, Wang J, Zhang W, Ni Q, Gao YT, Yu H: ABO blood group and risk of pancreatic cancer: a study in Shanghai and meta-analysis. Am J Epidemiol 2012, 177(12):1326-1337.
14. Adegnika AA, Luty AJ, Grobusch MP, Ramharter M, Yazdanbakhsh M, Kremsner PG, Schwarz NG: ABO blood group and the risk of placental malaria in sub-Saharan Africa. Malar J 2011, 10:101.
15. Gutierrez-Valencia M, Leache L, Librero J, Jerico C, Enguita German M, Garcia-Erce JA: ABO blood group and risk of COVID-19 infection and complications: A systematic review and meta-analysis. Transfusion 2022, 62(2):493-505.
16. Balaouras G, Eusebi P, Kostoulas P: Systematic review and meta-analysis of the effect of ABO blood group on the risk of SARS-CoV-2 infection. PLoS One 2022, 17(7):e0271451.
17. Banchelli F, Negro P, Guido M, D'Amico R, Fittipaldo VA, Grima P, Zizza A: The Role of ABO Blood Type in Patients with SARS-CoV-2 Infection: A Systematic Review. J Clin Med 2022, 11(11).
18. Bhattacharjee S, Banerjee M, Pal R: ABO blood groups and severe outcomes in COVID-19: A meta-analysis. Postgrad Med J 2022, 98(e2):e136-e137.
19. Liu N, Zhang T, Ma L, Zhang H, Wang H, Wei W, Pei H, Li H: The impact of ABO blood group on COVID-19 infection risk and mortality: A systematic review and meta-analysis. Blood Rev 2021, 48:100785.
20. Wu BB, Gu DZ, Yu JN, Yang J, Shen WQ: Association between ABO blood groups and COVID-19 infection, severity and demise: A systematic review and meta-analysis. Infect Genet Evol 2020, 84:104485.
21. Franchini M, Cruciani M, Mengoli C, Marano G, Candura F, Lopez N, Pati I, Pupella S, De Angelis V: ABO blood group and COVID-19: an updated systematic literature review and meta-analysis. Blood Transfus 2021, 19(4):317-326.
22. Chakrani Z, Robinson K, Taye B: Association Between ABO Blood Groups and Helicobacter pylori Infection: A Meta-Analysis. Sci Rep 2018, 8(1):17604.
23. Jing W, Zhao S, Liu J, Liu M: ABO blood groups and hepatitis B virus infection: a systematic review and meta-analysis. BMJ Open 2020, 10(1):e034114.
24. Noori M, Shokri P, Nejadghaderi SA, Golmohammadi S, Carson-Chahhoud K, Bragazzi NL, Ansarin K, Kolahi AA, Arshi S, Safiri S: ABO blood groups and risk of human immunodeficiency virus infection: A systematic review and meta-analysis. Rev Med Virol 2022, 32(3):e2298.
25. Loscertales MP, Owens S, O'Donnell J, Bunn J, Bosch-Capblanch X, Brabin BJ: ABO blood group phenotypes and Plasmodium falciparum malaria: unlocking a pivotal mechanism. Adv Parasitol 2007, 65:1-50.
26. Rattanapan Y, Duangchan T, Wangdi K, Mahittikorn A, Kotepui M: Association between Rhesus Blood Groups and Malaria Infection: A Systematic Review and Meta-Analysis. Trop Med Infect Dis 2023, 8(4).
27. Ai L, Li J, Wang W, Li Y: ABO blood group and risk of malaria during pregnancy: a systematic review and meta-analysis. Epidemiol Infect 2022, 150:e25.
28. Panda AK, Panda SK, Sahu AN, Tripathy R, Ravindran B, Das BK: Association of ABO blood group with severe falciparum malaria in adults: case control study and meta-analysis. Malar J 2011, 10:309.
29. Liao Y, Xue L, Gao J, Wu A, Kou X: ABO blood group-associated susceptibility to norovirus infection: A systematic review and meta-analysis. Infect Genet Evol 2020, 81:104245.
30. Degarege A, Gebrezgi MT, Ibanez G, Wahlgren M, Madhivanan P: Effect of the ABO blood group on susceptibility to severe malaria: A systematic review and meta-analysis. Blood Rev 2019, 33:53-62.
31. Degarege A, Gebrezgi MT, Beck-Sague CM, Wahlgren M, de Mattos LC, Madhivanan P: Effect of ABO blood group on asymptomatic, uncomplicated and placental Plasmodium falciparum infection: systematic review and meta-analysis. BMC Infect Dis 2019, 19(1):86.
32. Tiongco RE, Paragas NA, Dominguez MJ, Lasta SL, Pandac JK, Pineda-Cortel MR: ABO blood group antigens may be associated with increased susceptibility to schistosomiasis: a systematic review and meta-analysis. J Helminthol 2018, 94:e21.
33. Nayeri T, Moosazadeh M, Dalimi Asl A, Ghaffarifar F, Sarvi S, Daryani A: Toxoplasma gondii infection and ABO blood groups: a systematic review and meta-analysis. Trans R Soc Trop Med Hyg 2023.
34. Wu O, Bayoumi N, Vickers MA, Clark P: ABO(H) blood groups and vascular disease: a systematic review and meta-analysis. J Thromb Haemost 2008, 6(1):62-69.
35. Chen Z, Yang SH, Xu H, Li JJ: ABO blood group system and the coronary artery disease: an updated systematic review and meta-analysis. Sci Rep 2016, 6:23250.
36. Takagi H, Umemoto T, All-Literature Investigation of Cardiovascular Evidence G: Meta-Analysis of Non-O Blood Group as an Independent Risk Factor for Coronary Artery Disease. Am J Cardiol 2015, 116(5):699-704.
37. He M, Wolpin B, Rexrode K, Manson JE, Rimm E, Hu FB, Qi L: ABO blood group and risk of coronary heart disease in two prospective cohort studies. Arterioscler Thromb Vasc Biol 2012, 32(9):2314-2320.
38. Dentali F, Sironi AP, Ageno W, Crestani S, Franchini M: ABO blood group and vascular disease: an update. Semin Thromb Hemost 2014, 40(1):49-59.
39. Dentali F, Sironi AP, Ageno W, Turato S, Bonfanti C, Frattini F, Crestani S, Franchini M: Non-O blood type is the commonest genetic risk factor for VTE: results from a meta-analysis of the literature. Semin Thromb Hemost 2012, 38(5):535-548.
40. Cheung JLS: Impact of ABO Blood Group on the Development of Venous Thromboembolism in Children With Cancer: A Systematic Review and Meta-Analysis.
41. Urabe F, Kimura S, Iwatani K, Yasue K, Koike Y, Tashiro K, Tsuzuki S, Sasaki H, Kimura T, Egawa S: The Impact of ABO Blood Type on Developing Venous Thromboembolism in Cancer Patients: Systematic Review and Meta-Analysis. J Clin Med 2021, 10(16).
42. Zhang Q, Peng H, Hu L, Ren R, Peng X, Song J: Association Between ABO Blood Group and Venous Thromboembolism Risk in Patients With Peripherally Inserted Central Catheters: A Meta-analysis and Systematic Review. Front Oncol 2022, 12:906427.
43. Al-Askar M: Is there an association between periodontal diseases and ABO blood group? Systematic review and meta-analysis. Quintessence Int 2022, 53(5):404-412.
44. Zhao J, Yao Z, Hao J, Xu B, Wang Y, Li Y: Association of ABO blood groups with ovarian reserve, and outcomes after assisted reproductive technology: systematic review and meta-analyses. Reprod Biol Endocrinol 2021, 19(1):20.
45. Li T, Wang Y, Wu L, Ling Z, Li C, Long W, Xie K, Ding H: The Association Between ABO Blood Group and Preeclampsia: A Systematic Review and Meta-Analysis. Front Cardiovasc Med 2021, 8:665069.
46. Clark P, Wu O: ABO(H) blood groups and pre-eclampsia. A systematic review and meta-analysis. Thromb Haemost 2008, 100(3):469-474.
47. Getawa S, Bayleyegn B, Aynalem M, Worku YB, Adane T: Relationships of ABO and Rhesus blood groups with type 2 diabetes mellitus: a systematic review and meta-analysis. J Int Med Res 2022, 50(10):3000605221129547.
48. Dentali F, Sironi AP, Ageno W, Bonfanti C, Crestani S, Frattini F, Steidl L, Franchini M: Relationship between ABO blood group and hemorrhage: a systematic literature review and meta-analysis. Semin Thromb Hemost 2013, 39(1):72-82.
49. Deng J, Jia M, Cheng X, Yan Z, Fan D, Tian X: ABO blood group and ovarian reserve: a meta-analysis and systematic review. Oncotarget 2017, 8(15):25628-25636.
50. Itenov TS, Sessler DI, Khanna AK, Ostrowski SR, Johansson PI, Erikstrup C, Pedersen OB, Rygard SL, Holst LB, Bestle MH et al: ABO blood types and sepsis mortality. Ann Intensive Care 2021, 11(1):61.
51. Lubkin DT, Van Gent JM, Cotton BA, Brill JB: Mortality and outcomes by blood group in trauma patients: A systematic review and meta-analysis. Vox Sang 2023, 118(6):421-429.

## Sheet: Table S8
Table S8. Strength assessment of evidence from 270 associations examining associations between ABO and Rhesus blood groups and multiple health outcomes.
Evidence class/ Outcomes/Disease	Author, year, ref	Comparison	Features used for grading the level of evidence
			Random P value	No of participants	95% PI	I2	Largest study effect (95% CI)	Small-study effects/ Excess statistical significance	Strength of evidence
Cancer outcomes
Bladder cancer incidence	Huijie Cui, 2023[1]	A vs. O	0.024	1948202	0.88-1.41	20.8	1.09 (1.03, 1.16)	No/No	Weak
Bladder cancer incidence	Huijie Cui, 2023[1]	B vs. O	0.141	1948202	0.84-1.43	14.4	1.01 (0.91, 1.12)	No/No	Non-significant
Bladder cancer incidence	Huijie Cui, 2023[1]	AB vs. O	0.309	1948202	0.88-1.28	0	1.07 (0.94, 1.22)	No/No	Non-significant
Breast cancer incidence	Huijie Cui, 2023[1]	A vs. O	0.043	2684353	0.90-1.25	52.2	1.06 (1.03, 1.1)	No/No	Weak
Breast cancer incidence	Huijie Cui, 2023[1]	B vs. O	0.564	2684353	0.84-1.24	39.9	1.01 (0.96, 1.07)	No/No	Non-significant
Breast cancer incidence	Huijie Cui, 2023[1]	AB vs. O	0.221	2684353	0.85-1.32	30.8	1.07 (1.02, 1.12)	No/No	Non-significant
Breast cancer incidence	Suyu Miao, 2014[2]	Rh+ vs. Rh-	0.769	3688	0.02-38.81	57.6	0.93 (0.70, 1.23)	No/No	Non-significant
Colorectal cancer risk	Mansour Bahardoust, 2022[3]	A vs. non-A	0.006	130029	0.95-1.29	22.3	1.00 (0.93, 1.07)	Yes/No	Weak
Colorectal cancer risk	Mansour Bahardoust, 2022[3]	B vs. non-B	0.27	130029	0.91-1.19	20	1.01 (0.92, 1.10)	No/No	Non-significant
Colorectal cancer risk	Mansour Bahardoust, 2022[3]	AB vs. non-AB	0.192	130029	0.84-1.36	34.2	1.01 (0.91, 1.13)	No/No	Non-significant
Colorectal cancer risk	Mansour Bahardoust, 2022[3]	O vs. non-O	0.001	130029	0.88-0.98	0	0.98 (0.91, 1.05)	No/No	Weak
Colorectum cancer incidence	Huijie Cui, 2023[1]	AB vs. O	0.429	5217749	0.96-1.10	0	1.01 (0.93, 1.10)	No/No	Non-significant
Esophageal cancer incidence	Wei Wang, 2014[4]	A vs. non-A	0.545	225796	0.87-1.11	36.3	1.00 (0.95, 1.06)	No/No	Non-significant
Esophageal cancer incidence	Huijie Cui, 2023[1]	A vs. O	0.414	2254950	0.84-1.28	44.6	1.01 (0.93, 1.1)	No/No	Non-significant
Esophageal cancer incidence	Wei Wang, 2014[4]	B vs. non-B	8.57×10-5	225796	0.93-1.54	69.3	1.15 (1.09, 1.21)	No/No	Suggestive
Esophageal cancer incidence	Huijie Cui, 2023[1]	B vs. O	0.001	2254950	0.85-1.65	64.4	1.07 (0.98, 1.16)	No/No	Weak
Esophageal cancer incidence	Wei Wang, 2014[4]	AB vs. non-AB	0.79	225796	0.72-1.45	43.3	0.94 (0.84, 1.06)	No/No	Non-significant
Esophageal cancer incidence	Huijie Cui, 2023[1]	AB vs. O	0.086	2254950	0.81-1.54	39.6	1.06 (0.92, 1.21)	No/No	Non-significant
Esophageal cancer incidence	Wei Wang, 2014[4]	O vs. non-O	0.011	225796	0.85-1.05	35.3	0.98 (0.94, 1.02)	No/No	Weak
Gastric cancer incidence	Zhiwei Wang, 2012[5]	A vs.non-A	2.27×10-8	1437583	0.96-1.29	63.5	1.13 (1.07, 1.19)	No/Yes	Highly suggestive
Gastric cancer incidence	Peijian Ding, 2019[6]	A vs. B	0.497	8033	0.62-1.81	63.9	1.03 (0.90, 1.18)	No/No	Non-significant
Gastric cancer incidence	Peijian Ding, 2019[6]	A vs. AB	0.298	8033	0.27-5.78	89.4	1.01 (0.83, 1.23)	No/No	Non-significant
Gastric cancer incidence	Huijie Cui, 2023[1]	A vs. O	8.52×10-15	7200319	0.98-1.43	50.1	1.11 (1.00, 1.22)	No/Yes	Highly suggestive
Gastric cancer incidence	Zhiwei Wang, 2012[5]	B vs. non-B	0.453	1436575	0.78-1.22	43.4	0.88 (0.78, 0.99)	No/No	Non-significant
Gastric cancer incidence	Peijian Ding, 2019[6]	B vs. AB	0.173	8033	0.29-5.89	94.4	1.95 (1.81, 2.11)	No/No	Non-significant
Gastric cancer incidence	Huijie Cui, 2023[1]	B vs. O	0.939	7200319	0.84-1.19	33.5	0.95 (0.86, 1.05)	No/No	Non-significant
Gastric cancer incidence	Zhiwei Wang, 2012[5]	AB vs. non-AB	0.449	1436575	0.85-1.10	4	0.93 (0.75, 1.14)	No/No	Non-significant
Gastric cancer incidence	Huijie Cui, 2023[1]	AB vs. O	0.004	7200319	0.88-1.38	30.7	1.19 (0.98, 1.23)	No/No	Weak
Gastric cancer incidence	Zhiwei Wang, 2012[5]	O vs. non-O	8.96×10-10	1437583	0.84-1.00	34.6	0.92 (0.87, 0.96)	No/Yes	Highly suggestive
Gastric cancer overall survival	Peijian Ding, 2019[6]	A vs. O	0.436	8033	0.47-2.55	84.6	0.98 (0.86, 1.12)	No/No	Non-significant
Gastric cancer overall survival	Peijian Ding, 2019[6]	B vs. O	0.187	8033	0.80-1.45	34	1.06 (0.92, 1.22)	No/No	Non-significant
Gastric cancer overall survival	Peijian Ding, 2019[6]	AB vs. O	0.226	8033	0.19-3.25	90.3	1.08 (0.89, 1.31)	No/No	Non-significant
Hepatocellular carcinoma incidence (compared with hepatitis)	Fufang Liu,2018[7]	A vs. non-A	0.259423	6825	0.00-416.81	78	1.23 (1.07, 1.42)	No/No	Non-significant
Hepatocellular carcinoma incidence (compared with hepatitis)	Fufang Liu,2018[7]	B vs. non-B	0.944119	6825	0.17-6.05	19.3	0.95 (0.83, 1.09)	No/No	Non-significant
Hepatocellular carcinoma incidence (compared with hepatitis)	Fufang Liu,2018[7]	AB vs. non-AB	0.873559	6825	0.30-3.43	0	1.02 (0.84, 1.25)	No/No	Non-significant
Hepatocellular carcinoma incidence (compared with hepatitis)	Fufang Liu,2018[7]	O vs. non-O	0.128756	6825	0.00-458.01	80.7	0.85 (0.73, 0.98)	No/No	Non-significant
Hepatocellular carcinoma incidence (compared with the healthy)	Fufang Liu,2018[7]	A vs. non-A	0.0939668	94807	0.41-3.92	67.9	1.14 (0.98, 1.33)	No/No	Non-significant
Hepatocellular carcinoma incidence (compared with the healthy)	Fufang Liu,2018[7]	B vs. non-B	0.419533	4281	0.00-698.72	78.3	1.02 (0.86, 1.21)	No/No	Non-significant
Hepatocellular carcinoma incidence (compared with the healthy)	Fufang Liu,2018[7]	AB vs. non-AB	0.606344	94807	0.68-1.65	0	1.09 (0.86, 1.36)	No/No	Non-significant
Hepatocellular carcinoma incidence (compared with the healthy)	Fufang Liu,2018[7]	O vs. non-O	5.354e-05	93807	0.56-1.02	0	0.80 (0.68, 0.95)	No/Yes	Weak
Kidney cancer incidence	Huijie Cui, 2023[1]	A vs. O	0.952	2054119	0.56-1.78	56.4	0.92 (0.84, 1.00)	No/No	Non-significant
Kidney cancer incidence	Huijie Cui, 2023[1]	B vs. O	0.682	2054119	0.45-2.05	58.7	0.88 (0.77, 1.01)	No/No	Non-significant
Kidney cancer incidence	Huijie Cui, 2023[1]	AB vs. O	0.438	2054119	0.41-2.01	38.4	0.91 (0.76, 1.08)	No/No	Non-significant
Leukemia incidence	Huijie Cui, 2023[1]	A vs. O	0.241	2106594	0.91-1.20	14.4	1.00 (0.91, 1.10)	No/No	Non-significant
Leukemia incidence	Huijie Cui, 2023[1]	B vs. O	0.747	2106594	0.69-1.53	51	1.03 (0.89, 1.19)	No/No	Non-significant
Leukemia incidence	Huijie Cui, 2023[1]	AB vs. O	0.77	2106594	0.55-1.96	51.3	1.13 (0.94, 1.36)	No/No	Non-significant
Liver cancer incidence	Huijie Cui, 2023[1]	A vs. O	0.016	2091004	0.71-2.10	75.3	1.11 (0.98, 1.25)	No/No	Weak
Liver cancer incidence	Huijie Cui, 2023[1]	B vs. O	0.216	2091004	0.73-1.62	54.7	0.96 (0.83, 1.12)	No/No	Non-significant
Liver cancer incidence	Huijie Cui, 2023[1]	AB vs. O	0.448	2091004	0.66-1.74	45.6	0.97 (0.75, 1.26)	No/No	Non-significant
Lung cancer incidence	Huijie Cui, 2023[1]	A vs. O	0.639	5175611	0.80-1.29	68.1	0.99 (0.95, 1.04)	No/No	Non-significant
Lung cancer incidence	Huijie Cui, 2023[1]	B vs. O	0.375	5175611	0.84-1.27	50.7	0.97 (0.91, 1.04)	No/No	Non-significant
Lung cancer incidence	Huijie Cui, 2023[1]	AB vs. O	0.489	5175611	0.67-1.66	76.3	0.76 (0.70, 0.83)	Yes/No	Non-significant
Lung cancer incidence (cohort studies)	Haotian Yang, 2022[8]	A vs. non-A	0.325	363805	0.85-1.88	0	1.02 (0.89, 1.16)	No/No	Non-significant
Lung cancer incidence (cohort studies)	Haotian Yang, 2022[8]	B vs. non-B	0.57	363805	0.50-2.10	6.5	0.97 (0.85, 1.12)	No/No	Non-significant
Lung cancer incidence (cohort studies)	Haotian Yang, 2022[8]	AB vs. non-AB	0.623	363805	0.39-2.76	0	1.04 (0.85, 1.26)	No/No	Non-significant
Lung cancer incidence (cohort studies)	Haotian Yang, 2022[8]	O vs. non-O	0.108	363805	0.46-1.88	11	0.90 (0.80, 1.02)	No/No	Non-significant
Lung cancer incidence (case‑controlled studies)	Haotian Yang, 2022[8]	A vs. non-A	0.014	3303525	0.79-1.54	67.1	1.07 (0.98, 1.17)	No/No	Weak
Lung cancer incidence (case‑controlled studies)	Haotian Yang, 2022[8]	B vs. non-B	0.303	3303525	0.71-1.30	57.6	1.07 (0.96, 1.20)	No/No	Non-significant
Lung cancer incidence (case‑controlled studies)	Haotian Yang, 2022[8]	AB vs. non-AB	0.565	3303525	0.49-1.86	72	1.08 (0.92, 1.27)	No/No	Non-significant
Lung cancer incidence (case‑controlled studies)	Haotian Yang, 2022[8]	O vs. non-O	0.136	3303525	0.65-1.36	72.5	0.86 (0.79, 0.95)	No/No	Non-significant
Melanoma incidence	Huijie Cui, 2023[1]	A vs. O	0.707	1737786	0.50-2.13	78.3	0.97 (0.93, 1.02)	No/No	Non-significant
Melanoma incidence	Huijie Cui, 2023[1]	B vs. O	0.345	1737786	0.84-1.12	0	0.97 (0.90, 1.04)	No/No	Non-significant
Melanoma incidence	Huijie Cui, 2023[1]	AB vs. O	0.896	1737786	0.70-1.42	12.2	0.98 (0.89, 1.08)	No/No	Non-significant
Nasopharyngeal cancer incidence (in Chinese patients)	Shaowu Jing, 2021[9]	A vs. non-A	0.435	2906	0.20-4.44	42.3	0.84 (0.72, 1.00)	No/No	Non-significant
Nasopharyngeal cancer incidence (in Chinese patients)	Shaowu Jing, 2021[9]	O vs. non-O	0.176	2906	0.18-6.96	58.3	1.25 (1.08, 1.46)	No/No	Non-significant
Nasopharyngeal cancer incidence (in the whole involved patients)	Shaowu Jing, 2021[9]	A vs. non-A	0.158	3055	0.25-2.66	78.6	0.84 (0.72, 1.00)	No/No	Non-significant
Nasopharyngeal cancer incidence (in the whole involved patients)	Shaowu Jing, 2021[9]	O vs. non-O	0.079	3055	0.55-2.58	64.2	1.25 (1.08, 1.46)	No/No	Non-significant
Non-melanoma skin cancer incidence	Huijie Cui, 2023[1]	A vs. O	0.878	1722896	0.81-1.22	71	0.96 (0.93, 0.99)	Yes/Yes	Non-significant
Non-melanoma skin cancer incidence	Huijie Cui, 2023[1]	B vs. O	0.024	1722896	0.90-1.02	3.3	0.95 (0.91, 1.00)	No/No	Weak
Non-melanoma skin cancer incidence	Huijie Cui, 2023[1]	AB vs. O	0.528	1722896	0.66-1.67	76.3	0.97 (0.92, 1.03)	No/No	Non-significant
Oral cancer incidence	Abhinav Singh, 2021[10]	A vs. non-A	0.036	13051	0.73-2.15	43.5	1.51 (1.13, 2.03)	No/No	Weak
Oral cancer incidence	Huijie Cui, 2023[1]	A vs. O	0.012	1976129	0.82-1.80	55.3	1.06 (0.96, 1.18)	No/No	Weak
Oral cancer incidence	Abhinav Singh, 2021[10]	B vs. non-B	0.411	13051	0.43-3.04	72.3	0.77 (0.57, 1.02)	No/No	Non-significant
Oral cancer incidence	Huijie Cui, 2023[1]	B vs. O	0.237	1976129	0.70-1.75	48.4	1.09 (0.93, 1.28)	No/No	Non-significant
Oral cancer incidence	Abhinav Singh, 2021[10]	AB vs. non-AB	0.77	13051	0.21-4.14	70.3	1.66 (1.11, 2.48)	No/No	Non-significant
Oral cancer incidence	Huijie Cui, 2023[1]	AB vs. O	0.12	1976129	0.72-1.08	0	0.83 (0.67, 1.02)	No/No	Non-significant
Oral cancer incidence	Abhinav Singh, 2021[10]	O vs. non-O	0.013	13051	0.52-1.21	32.7	1.11 (0.84, 1.46)	No/No	Weak
Ovarian cancer overall survival	Nazanin Razzaghi, 2020[11]	A vs. O	0.467	1635	0.32-4.13	76	0.84 (0.63, 1.13)	No/No	Non-significant
Ovarian cancer overall survival	Nazanin Razzaghi, 2020[11]	B vs. O	0.548	1202	0.17-4.61	67.1	1.26 (0.95, 1.67)	No/No	Non-significant
Ovarian cancer overall survival	Nazanin Razzaghi, 2020[11]	AB vs. O	0.974	832	0.33-3.10	21.3	1.15 (0.75, 1.75)	No/No	Non-significant
Ovary cancer incidence	Huijie Cui, 2023[1]	A vs. O	0.001	113642	0.96-1.33	29.6	1.19 (1.07, 1.32)	No/No	Weak
Ovary cancer incidence	Huijie Cui, 2023[1]	B vs. O	0.118	113642	0.80-1.51	46.7	1.03 (0.89, 1.18)	No/No	Non-significant
Ovary cancer incidence	Huijie Cui, 2023[1]	AB vs. O	0.01	113642	0.75-2.14	54	1.14 (0.95, 1.38)	No/No	Weak
Pancreatic cancer incidence	Huijie Cui, 2023[1]	A vs. O	7.67×10-33	7357067	1.27-1.40	0	1.37 (1.23, 1.52)	No/Yes	Highly suggestive
Pancreatic cancer incidence	Huijie Cui, 2023[1]	B vs. O	2.20×10-5	7357067	0.93-1.56	37.6	1.07 (0.9, 1.27)	No/No	Suggestive
Pancreatic cancer incidence	Huijie Cui, 2023[1]	AB vs. O	1.00×10-3	7357067	0.92-1.60	25.3	1.31 (1.06, 1.62)	No/No	Weak
Pancreatic cancer incidence	Harvey A. Risch, 2013[12]	Non-O vs. O	5.29×10-12	495815	1.00-1.72	49.5	1.43 (1.27, 1.61)	No/Yes	Highly suggestive
Pancreatic cancer incidence	Harvey A. Risch, 2012[13]	O vs. non-O	2.63×10-12	879396	1.01-1.72	49.5	1.43 (1.27, 1.61)	No/Yes	Highly suggestive
Pancreatic cancer incidence (CagA-nonendemic populations)	Harvey A. Risch, 2012[13]	A vs. O	4.64×10-7	695349	0.94-2.17	61.6	1.39 (1.19, 1.63)	No/Yes	Highly suggestive
Pancreatic cancer incidence (CagA-nonendemic populations)	Harvey A. Risch, 2012[13]	B vs. O	7.42×10-5	466035	0.87-2.32	53.7	1.51 (1.21, 1.89)	No/No	Suggestive
Pancreatic cancer incidence (CagA-nonendemic populations)	Harvey A. Risch, 2012[13]	AB vs. O	2.39×10-5	398021	0.99-2.37	26.5	1.43 (1.05, 1.95)	No/Yes	Suggestive
Pancreatic cancer incidence (CagA-nonendemic populations)	Harvey A. Risch, 2012[13]	O vs. non-O	2.59×10-10	832202	1.04-1.94	51.1	1.43 (1.27, 1.61)	No/No	Highly suggestive
Pancreatic cancer incidence(CagA-endemic populations)	Harvey A. Risch, 2012[13]	A vs. O	2.58×10-10	24827	1.22-1.53	0	1.39 (1.16, 1.67)	No/Yes	Highly suggestive
Pancreatic cancer incidence(CagA-endemic populations)	Harvey A. Risch, 2012[13]	B vs. O	0.419	24132	0.79-1.41	26.1	1.03 (0.85, 1.25)	No/No	Non-significant
Pancreatic cancer incidence(CagA-endemic populations)	Harvey A. Risch, 2012[13]	AB vs. O	0.416	15337	0.65-1.81	40	1.35 (1.04, 1.76)	No/No	Non-significant
Pancreatic cancer incidence(CagA-endemic populations)	Harvey A. Risch, 2012[13]	O vs. non-O	1.02×10-5	47194	1.03-1.40	13.9	1.18 (1.01, 1.37)	No/Yes	Suggestive
Prostate cancer incidence	Huijie Cui, 2023[1]	A vs. O	0.87	1972395	0.96-1.04	0	1.00 (0.97, 1.03)	No/No	Non-significant
Prostate cancer incidence	Huijie Cui, 2023[1]	B vs. O	0.891	1972395	0.79-1.26	36.1	0.97 (0.93, 1.01)	No/No	Non-significant
Prostate cancer incidence	Huijie Cui, 2023[1]	AB vs. O	0.315	1972395	0.95-1.11	0	1.02 (0.96, 1.08)	No/No	Non-significant
Testis cancer incidence	Huijie Cui, 2023[1]	A vs. O	0.245	1640769	0.63-1.75	0	1.02 (0.93, 1.12)	No/No	Non-significant
Testis cancer incidence	Huijie Cui, 2023[1]	B vs. O	0.441	1640769	0.48-2.31	0	1.01 (0.87, 1.17)	No/No	Non-significant
Testis cancer incidence	Huijie Cui, 2023[1]	AB vs. O	0.231	1640769	0.27-2.91	0	0.86 (0.69, 1.07)	No/No	Non-significant
Thyroid cancer incidence	Huijie Cui, 2023[1]	A vs. O	0.477	1631083	0.39-2.17	51.9	0.90 (0.80, 1.02)	No/No	Non-significant
Thyroid cancer incidence	Huijie Cui, 2023[1]	B vs. O	0.237	1631083	0.32-4.81	65.1	0.92 (0.76, 1.11)	Yes/No	Non-significant
Thyroid cancer incidence	Huijie Cui, 2023[1]	AB vs. O	0.55	1631083	0.46-2.55	21.1	0..97 (0.75, 1.25)	Yes/No	Non-significant
Infection outcomes
Active placental infection (in primiparae)	Ayola A Adegnika, 2011[14]	O vs. non-O	0.247	1213	0.00-33265.04	59.9	2.18 (1.10, 4.30)	No/No	Non-significant
Active placental infection (in multiparae)	Ayola A Adegnika, 2011[14]	O vs. non-O	0.028	1213	0.05-7.95	0	0.59 (0.36, 0.98)	No/No	Weak
Corona Virus Disease 2019 infection	Marta Gutiérrez-Valencia, 2021[15]	A vs. non-A	0.0114929	1560198	0.84-1.39	87.3	0.92 (0.90, 0.94)	Yes/No	Weak
Corona Virus Disease 2019 infection with hospitalization	Marta Gutiérrez-Valencia, 2021[15]	A vs. non-A	0.783	36154	0.78-1.26	48.7	0.95 (0.86, 1.04)	No/No	Non-significant
Corona Virus Disease 2019 infection with mechanical ventilation	Marta Gutiérrez-Valencia, 2021[15]	A vs. non-A	0.662	9599	0.39, 2.24	65.4	1.08 (0.87, 1.33)	No/No	Non-significant
Corona Virus Disease 2019 infection with admission to intensive care unit	Marta Gutiérrez-Valencia, 2021[15]	A vs. non-A	0.008	32209	0.84-1.18	9.2	0.86 (0.74, 1.01)	No/No	Weak
Corona Virus Disease 2019 infection	George Balaouras, 2022[16]	A vs. B	0.189812	82320912	0.84-1.35	27.2	0.97 (0.88, 1.08)	No/No	Non-significant
Corona Virus Disease 2019 infection	George Balaouras, 2022[16]	A vs. AB	0.627467	82320912	0.71-1.33	24.8	0.91 (0.79, 1.05)	No/No	Non-significant
Corona Virus Disease 2019 infection	George Balaouras, 2022[16]	A vs. O	2.05×10-8	82320912	0.92-1.69	54.4	1.12 (1.05, 1.20)	Yes/No	Highly suggestive
Corona Virus Disease 2019 infection	Marta Gutiérrez-Valencia, 2021[15]	B vs. non-B	0.753954	1564162	0.75-1.37	81.8	0.95 (0.91, 0.98)	No/No	Non-significant
Corona Virus Disease 2019 infection with hospitalization	Marta Gutiérrez-Valencia, 2021[15]	B vs. non-B	0.333	36178	0.70-1.65	58.7	0.98 (0.84, 1.15)	No/No	Non-significant
Corona Virus Disease 2019 infection with mechanical ventilation	Marta Gutiérrez-Valencia, 2021[15]	B vs. non-B	0.762	9599	0.60, 1,79	32.9	1.30 (0.99, 1.71)	No/No	Non-significant
Corona Virus Disease 2019 infection with admission to intensive care unit	Marta Gutiérrez-Valencia, 2021[15]	B vs. non-B	0.005	20779	0.83, 1.13	0	0.95 (0.72, 1.24)	No/No	Non-significant
Corona Virus Disease 2019 infection	George Balaouras, 2022[16]	B vs. AB	0.24844	82320912	0.92-1.23	2.9	1.07 (0.91, 1.26)	No/No	Non-significant
Corona Virus Disease 2019 infection	George Balaouras, 2022[16]	B vs. O	4.93×10-5	82320912	1.07-1.23	0	1.15 (1.04, 1.28)	No/No	Suggestive
Corona Virus Disease 2019 infection	Federico Banchelli, 2022[17]	AB vs. non-AB	0.232833	1241280	0.82-1.36	54.7	0.91 (0.85, 0.97)	No/No	Non-significant
Corona Virus Disease 2019 infection	George Balaouras, 2022[16]	O vs. AB	0.00105049	82320912	0.82-2.04	41.9	1.23 (1.07, 1.43)	No/No	Weak
Corona Virus Disease 2019 infection	Marta Gutiérrez-Valencia, 2021	O vs. non-O	1.66×10-4	1564162	0.65-1.19	91.3	1.12 (1.09, 1.14)	Yes/No	Suggestive
Corona Virus Disease 2019 infection with hospitalization	George Balaouras, 2022[16]	O vs. non-O	0.79	35848	0.93-1.05	0	1.06 (0.96, 1.16)	No/No	Non-significant
Corona Virus Disease 2019 infection with mechanical ventilation	Marta Gutiérrez-Valencia, 2021[15]	O vs. non-O	0.755	32690	0.92-1.10	0	1.19 (1.02, 1.38)	No/No	Non-significant
Corona Virus Disease 2019 infection with admission to intensive care unit	Marta Gutiérrez-Valencia, 2021[15]	O vs. non-O	0.154	10210	0.95, 1.26	0	0.96 (0.67, 1.38)	No/No	Non-significant
Corona Virus Disease 2019 infection	Marta Gutiérrez-Valencia, 2021[15]	Rh+ vs. Rh-	0.703822	171490	0.73-1.30	37.1	1.02 (0.88, 1.19)	No/No	Non-significant
Corona Virus Disease 2022 mortality	Marta Gutiérrez-Valencia, 2021[15]	A vs. non-A	0.008	36209	0.92-1.39	17.4	1.25 (1.08, 1.43)	No/No	weak
Corona Virus Disease 2020 mortality	Bhattacharjee S, 2022[18]	A/AB vs. B/O	0.342	7077	0.87-1.32	0	0.96 (0.75, 1.22)	No/No	Non-significant
Corona Virus Disease 2023 mortality	Marta Gutiérrez-Valencia, 2021[15]	B vs. non-B	0.005	35922	0.79-0.96	0	0.82 (0.69, 0.99)	No/No	weak
Corona Virus Disease 2019 mortality	Nanyang Liu, 2021[19]	AB vs. non-AB	0.107922	5925	0.19-12.78	52.5	0.92 (0.56, 1.51)	Yes/No	Non-significant
Corona Virus Disease 2021 mortality	Marta Gutiérrez-Valencia, 2021[15]	O vs. non-O	0.755	36086	0.89-1.10	3.6	0.92 (0.80, 1.05)	No/No	Non-significant
Corona Virus Disease 2019 severity	Bingbing Wu, 2020[20]	A vs. non-A	0.711719	890	0.15-7.33	0	1.03 (0.71, 1.48)	No/No	Non-significant
Corona Virus Disease 2019 severity	Bhattacharjee S, 2022[18]	A/AB vs. B/O	0.346	233006	0.69-1.71	57.2	1.02 (0.92, 1.14)	No/No	Non-significant
Corona Virus Disease 2019 severity	Bingbing Wu, 2020[20]	B vs. non-B	0.177911	890	0.13-12.60	0	1.25 (0.79, 1.96)	No/No	Non-significant
Corona Virus Disease 2019 severity	Bingbing Wu, 2020[20]	O vs. non-O	0.0558695	890	0.11-5.20	0	0.77 (0.54, 1.10)	No/No	Non-significant
Corona Virus Disease 2019 severity (intubation)	Massimo Franchini, 2021[21]	O vs. non-O	0.685925	5097	0.88-1.11	0	0.98 (0.92, 1.03)	No/No	Non-significant
Corona Virus Disease 2019 severity (severe/intensive care unit)	Massimo Franchini, 2021[21]	O vs. non-O	0.935951	9147	0.90-1.12	0	0.99 (0.89, 1.09)	No/No	Non-significant
H. pylori infection	Zakaria Chakrani, 2018[22]	A vs. non-A	0.805	11510	0.41-2.34	76.3	1.13 (0.94, 1.37)	No/No	Non-significant
H. pylori infection	Zakaria Chakrani, 2018[22]	B vs. non-B	0.06	9448	0.35-1.93	61	0.89 (0.69, 1.15)	No/No	Non-significant
H. pylori infection	Zakaria Chakrani, 2018[22]	AB vs. non-AB	0.043	9448	0.31-1.92	48.7	0.83 (0.58, 1.19)	No/No	Weak
H. pylori infection	Zakaria Chakrani, 2018[22]	O vs. non-O	0.068	12708	0.39-3.89	85.5	1.00 (0.83, 1.20)	No/No	Non-significant
H. pylori infection	Zakaria Chakrani, 2018[22]	Rh+ vs. Rh-	0.186	2271	0.35-1.79	32.4	0.75 (0.46, 1.23)	No/No	Non-significant
Hepatitis B virus infection	Wenzhan Jing, 2020[23]	B vs. non-B	0.00684786	6482737	0.73-1.15	75.8	0.89 (0.88, 0.90)	No/No	Weak
Hepatitis B virus infection	Wenzhan Jing, 2020[23]	O vs. non-O	0.0870843	6487481	0.75-1.51	90.6	1.19 (1.18, 1.20)	Yes/No	Non-significant
Human immunodeficiency virus infection	Maryam Noori, 2021[24]	A vs. non‐A	0	3063500	12.42-47.36	82	25.39 (23.03, 27.91)	Yes/Yes	Highly suggestive
Human immunodeficiency virus infection	Maryam Noori, 2021[24]	B vs. non‐B	0	3063500	9.61-47.19	85	30.73 (28.20, 33.38)	Yes/Yes	Highly suggestive
Human immunodeficiency virus infection	Maryam Noori, 2021[24]	AB vs. non‐AB	2.21×10-47	3063500	1.02-28.90	85	6.49 (5.24, 8.02)	Yes/Yes	Highly suggestive
Human immunodeficiency virus infection	Maryam Noori, 2021[24]	O vs. non‐O	0	3068244	28.65-79.91	89	37.39 (34.71, 40.14)	Yes/Yes	Highly suggestive
Malaria infection (cross-sectional studies)	Marı´a-Paz Loscertales, 2007[25]	O vs. non-O	0.909	7877	0.77-1.32	26.8	1.08 (0.95, 1.24)	No/No	Non-significant
Malaria infection (case-control studies)	Marı´a-Paz Loscertales, 2007[25]	O vs. non-O	0.947	2872	0.82-1.24	0	0.85 (0.65, 1.10)	Yes/Yes	Non-significant
Malaria infection	Yanisa Rattanapan, 2023[26]	Rh- vs. Rh +	0.713	1006893	0.15-7.95	63.8	1.62 (1.45, 1.82)	No/No	Non-significant
Malaria infection (in multiparae)	Ling Ai, 2022[27]	A vs. non-A	0.822429	3028	0.72-1.45	0	0.96 (0.70, 1.31)	No/No	Non-significant
Malaria infection (in multiparae)	Ling Ai, 2022[27]	B vs. non-B	0.040725	3028	0.89-1.70	0	1.21 (0.92, 1.61)	No/No	Weak
Malaria infection (in multiparae)	Ling Ai, 2022[27]	AB vs. non-AB	0.438248	3028	0.17-9.83	53	1.07 (0.62, 1.85)	No/No	Non-significant
Malaria infection (in multiparae)	Ling Ai, 2022[27]	O vs. non-O	0.0455997	3028	0.44-1.42	30.1	0.85 (0.65, 1.12)	No/No	Weak
Malaria infection (in primiparae)	Ling Ai, 2022[27]	A vs. non-A	0.641695	1233	0.29-4.32	42	0.92 (0.51, 1.63)	No/No	Non-significant
Malaria infection (in primiparae)	Ling Ai, 2022[27]	B vs. non-B	0.162437	1233	0.30-1.92	24.6	0.62 (0.36, 1.07)	No/No	Non-significant
Malaria infection (in primiparae)	Ling Ai, 2022[27]	AB vs. non-AB	0.0730303	1233	0.63-5.32	0	1.56 (0.65, 3.72)	No/No	Non-significant
Malaria infection (in primiparae)	Ling Ai, 2022[27]	O vs. non-O	0.74376	1233	0.21-5.52	66.2	1.42 (0.88, 2.29)	No/No	Non-significant
Malaria infection (severe)	Aditya K Panda, 2011[28]	A vs. non-A	0.101	1507	0.55-3.11	42.6	0.78 (0.45, 1.35)	No/No	Non-significant
Malaria infection (severe)	Aditya K Panda, 2011[28]	B vs. non-B	0.329	1307	0.16-11.16	73.9	3.18 (1.89, 5.34)	No/No	Non-significant
Malaria severity	Maria-Paz Loscertales, 2007[25]	O vs. non-O	0.047	2749	0.30-1.80	61.4	0.67 (0.50, 0.91)	No/No	Weak
Norovirus infection	Yingyin Liao, 2020[29]	A vs. non-A	0.41551	1905	0.70-1.18	0	0.73 (0.46, 1.18)	No/No	Non-significant
Norovirus infection	Yingyin Liao, 2020[29]	B vs. non-B	0.375068	1833	0.65-1.21	0	0.79 (0.46, 1.37)	No/No	Non-significant
Norovirus infection	Yingyin Liao, 2020[29]	AB vs. non‐AB	0.972806	1833	0.59-1.66	0	0.65 (0.31, 1.33)	No/No	Non-significant
Norovirus infection	Yingyin Liao, 2020[29]	O vs. non-O	0.0781408	1905	0.77-2.05	15	1.15 (0.72, 1.83)	No/No	Non-significant
P. falciparum infection (asymptomatic)	Abraham Degarege, 2019[30]	A vs. O	0.281	3363	0.85-1.46	0	1.17 (0.91, 1.51)	No/No	Non-significant
P. falciparum infection (asymptomatic)	Abraham Degarege, 2019[30]	B vs. O	0.681	3363	0.60-1.85	19.7	1.31 (1.03, 1.67)	No/No	Non-significant
P. falciparum infection (asymptomatic)	Abraham Degarege, 2019[30]	AB vs. O	0.189	2443	0.15-10.10	0	1.26 (0.84, 1.87)	No/No	Non-significant
P. falciparum infection (asymptomatic)	Abraham Degarege, 2019[30]	Non-O vs. O	0.268	3363	0.82-1.49	7.1	1.25 (1.03, 1.51)	No/No	Non-significant
P. falciparum infection (asymptomatic/uncomplicated)	Abraham Degarege, 2019[30]	A vs. O	0.502	3904	0.52-1.61	0	0.96 (0.64, 1.45)	No/No	Non-significant
P. falciparum infection (asymptomatic/uncomplicated)	Abraham Degarege, 2019[30]	B vs. O	0.23	3904	0.26-2.54	35.3	1.00 (0.67, 1.52)	No/No	Non-significant
P. falciparum infection (asymptomatic/uncomplicated)	Abraham Degarege, 2019[30]	AB vs. O	0.601	3658	0.00-11717.43	65.6	1.55 (0.79, 3.04)	No/No	Non-significant
P. falciparum infection (asymptomatic/uncomplicated)	Abraham Degarege, 2019[30]	Non-O vs. O	0.206	3904	0.35-2.02	33.7	1.03 (0.74, 1.43)	No/No	Non-significant
P. falciparum infection (severe, compared with uncomplicated P. falciparum infection)	Abraham Degarege, 2019[31]	A vs. O	2.89×10-5	29752	0.74-3.81	73	0.96 (0.81, 1.14)	Yes/No	Suggestive
P. falciparum infection (severe, compared with uncomplicated P. falciparum infection)	Abraham Degarege, 2019[31]	B vs. O	1.54×10-6	29552	0.75-5.16	80.7	1.06 (0.91, 1.23)	Yes/No	Suggestive
P. falciparum infection (severe, compared with uncomplicated P. falciparum infection)	Abraham Degarege, 2019[31]	AB vs. O	0.001	28366	0.53-7.24	75.7	0.96 (0.76, 1.22)	Yes/No	Weak
P. falciparum infection (severe, compared with uncomplicated P. falciparum infection)	Abraham Degarege, 2019[31]	Non-O vs. O	5.07×10-8	29652	0.84-4.11	79.9	1.01 (0.88, 1.15)	Yes/No	Suggestive
P. falciparum infection (severe, compared with uninfected or healthy individuals)	Abraham Degarege, 2019[31]	A vs. O	3.67×10-8	7991	0.80-4.64	60	1.33 (1.13, 1.56)	Yes/No	Weak
P. falciparum infection (severe, compared with uninfected or healthy individuals)	Abraham Degarege, 2019[31]	B vs. O	1.92×10-13	3933	1.54-3.69	14.9	2.13 (1.15, 2.21)	No/Yes	Weak
P. falciparum infection (severe, compared with uninfected or healthy individuals)	Abraham Degarege, 2019[31]	AB vs. O	0.004	6926	0.51-7.23	62.4	1.59 (1.15, 2.21)	No/Yes	Weak
P. falciparum infection (severe, compared with uninfected or healthy individuals)	Abraham Degarege, 2019[31]	Non-O vs. O	1.46×10-14	8925	1.35-2.91	27.7	1.54 (1.22, 1.96)	No/Yes	Weak
P. falciparum infection (uncomplicated)	Abraham Degarege, 2019[30]	A vs. O	0.61	29192	0.71-1.53	37.3	1.17 (1.04, 1.31)	No/No	Non-significant
P. falciparum infection (uncomplicated)	Abraham Degarege, 2019[30]	B vs. O	0.815	29192	0.50-2.09	71	1.02 (0.92, 1.13)	No/No	Non-significant
P. falciparum infection (uncomplicated)	Abraham Degarege, 2019[30]	AB vs. O	0.99	26190	0.70-1.42	13.7	1.10 (0.94, 1.29)	No/No	Non-significant
P. falciparum infection (uncomplicated)	Abraham Degarege, 2019[30]	Non-O vs. O	0.648	29934	0.61-1.76	63.4	1.08 (0.98, 1.18)	No/No	Non-significant
Schistosoma haematobium incidence	R.E. Tiongco, 2018[32]	O vs. non-O	0.399	1961	0.41-1.93	42.4	1.10 (0.75, 1.61)	No/No	Non-significant
Schistosoma mansoni incidence	R.E. Tiongco, 2018[32]	O vs. non-O	0.028	4511	0.13-2.79	83.2	0.28 (0.22, 0.37)	Yes/No	Weak
Schistosoma incidence	R.E. Tiongco, 2018[32]	O vs. non-O	0.046	6472	0.22-2.34	82.9	0.28 (0.22, 0.37)	Yes/No	Weak
Severe falciparum infection	Aditya K Panda, 2011[28]	AB vs. non-AB	0.043	1307	0.30-10.10	60.5	2.00 (1.15, 3.47)	No/No	Weak
Severe falciparum infection	Aditya K Panda, 2011[28]	O vs. non-O	0.01	1507	0.08-3.06	81.6	0.36 (0.22, 0.57)	No/Yes	Weak
Toxoplasma infection	Tooran Nayeri, 2023[33]	A vs.non-A	0.161	20178	0.79-1.47	31.5	1.21 (1.04, 1.41)	No/No	Non-significant
Toxoplasma infection	Tooran Nayeri, 2023[33]	B vs.non-B	0.195	20178	0.61-2.00	52.8	1.12 (0.91, 1.38)	No/No	Non-significant
Toxoplasma infection	Tooran Nayeri, 2023[33]	AB vs.non-AB	0.241	20178	0.78-1.54	12.7	1.17 (0.87, 1.57)	No/No	Non-significant
Toxoplasma infection	Tooran Nayeri, 2023[33]	O vs.non-O	0.045	20178	0.60-1.33	45.5	0.75 (0.64, 0.87)	No/No	Weak
Cardiovascular and cerebrovascular outcomes
Angina incidence	O. WU, 2007[34]	A vs. O	0.351	178296	0.73-1.63	24.3	1.31 (1.00, 1.72)	No/No	Non-significant
Angina incidence	O. WU, 2007[34]	Non-O vs. O	0.668	191487	0.79-1.35	17	1.26 (0.98, 1.62)	No/No	Non-significant
Cerebral ischemia of arterial origin incidence	O. WU, 2007[34]	A vs. O	0.03	40526	0.96-1.38	0	1.15 (0.94, 1.40)	No/No	Weak
Cerebral ischemia of arterial origin incidence	O. WU, 2007[34]	Non-O vs. O	0.031	44651	0.98-1.32	0	1.08 (0.90, 1.31)	No/No	Weak
Coronary artery disease incidence	ZhuoChen, 2016[35]	A vs. non-A	0.013	158987	0.80-1.63	76	0.96 (0.88, 1.05)	Yes/No	Weak
Coronary artery disease incidence	ZhuoChen, 2016[35]	B vs. non-B	0.55	151693	0.86-1.21	26.2	1.05 (0.93, 1.19)	No/No	Non-significant
Coronary artery disease incidence	ZhuoChen, 2016[35]	AB vs. non-AB	0.637	158987	0.47-1.91	77.2	1.26 (1.08, 1.46)	Yes/No	Non-significant
Coronary artery disease incidence	ZhuoChen, 2016[35]	O vs. non-O	0.001	225233	0.62-1.18	75.9	0.96 (0.88, 1.03)	No/No	Weak
Coronary artery disease incidence	Hisato Takagi, 2015[36]	Non-O vs. O	0.005	174945	0.87-1.49	64.9	1.09 (0.99, 1.20)	No/No	Weak
Coronary heart disease incidence	Meian He, 2012[37]	Non-O vs. O	0.001	111655	1.02-1.21	0	1.09 (0.99, 1.20)	No/No	Weak
Ischemic stroke incidence	Francesco Dentali, 2014[38]	O vs. non-O	0.0345392	19123	0.87-1.57	17.9	1.08 (0.89, 1.30)	No/No	Weak
Myocardial infarction incidence	O. WU, 2007[34]	A vs. O	6.27×10-6	508196	0.83-2.02	73.4	1.18 (1.02, 1.36)	No/Yes	Suggestive
Myocardial infarction incidence	O. WU, 2007[34]	Non-O vs. O	2.17×10-6	513096	0.87-1.79	67.1	1.17 (1.02, 1.33)	No/No	Suggestive
Myocardial infarction incidence	Francesco Dentali, 2014[34]	O vs. non-O	3.55×10-8	536768	0.91-1.80	68.1	1.05 (0.97, 1.13)	Yes/No	Suggestive
Peripheral vascular disease incidence	O. WU, 2007[34]	A vs. O	1.87×10-4	425882	0.82-2.53	74.3	1.45 (1.29, 1.64)	No/Yes	Suggestive
Peripheral vascular disease incidence	O. WU, 2007[34]	Non-O vs. O	1.57×10-22	425882	1.32-1.59	0	1.45 (1.29, 1.63)	No/No	Highly suggestive
Venous thromboembolism incidence	O. WU, 2007[34]	A vs. O	2.07×10-10	215147	0.91-2.90	75.4	1.25 (1.04, 1.49)	Yes/Yes	Highly suggestive
Venous thromboembolism incidence	Francesco Dentali, 2012[39]	Non-O vs. O	3.40×10-27	477441	1.02-4.31	80.8	1.26 (1.07, 1.50)	Yes/Yes	Highly suggestive
Venous Thromboembolism in children with cancer	Lam Shin Cheung, 2021[40]	Non-O vs. O	7.25×10-8	3001	1.39-2.83	0	1.57 (1.03, 2.39)	No/Yes	Weak
Venous thromboembolism incidence (patients with cancer)	Fumihiko Urabe, 2021[41]	Non-O vs. O	1.21×10-8	22777	1.28-2.36	0	1.64 (1.16, 2.32)	No/No	Weak
Venous thromboembolism incidence (patients who underwent pelvic surgery for urological cancer)	Fumihiko Urabe, 2021[41]	Non-O vs. O	9.54×10-6	21889	0.36-8.25	0	1.49 (1.05, 2.13)	No/Yes	Weak
Venous thromboembolism incidence (patients with peripherally inserted central catheters)	Qiang Zhang, 2022[42]	A vs. non-A	0.00923424	7690	0.55-4.40	25	1.28 (0.85, 1.93)	No/No	Weak
Venous thromboembolism incidence (patients with peripherally inserted central catheters)	Qiang Zhang, 2022[42]	B vs. non-B	8.41×10-8	7690	1.18-4.72	0	2.07 (1.22, 3.49)	No/Yes	Weak
Venous thromboembolism incidence (patients with peripherally inserted central catheters)	Qiang Zhang, 2022[42]	AB vs. non-AB	1.34×10-5	7690	1.01-6.42	0	2.78 (1.48, 5.22)	No/Yes	Weak
Venous thromboembolism incidence (patients with peripherally inserted central catheters)	Qiang Zhang, 2022[42]	O vs. non-O	0.00227876	7690	0.16-2.10	45.6	0.69 (0.47, 1.00)	No/Yes	Weak
Oral related outcome
Mild periodontitis incidence (compared with moderate or severe periodontitis)	Mansour AI-Askar,2022[43]	A vs. non-A	0.77277	1555	0.18-6.03	0	0.97 (0.66, 1.42)	No/No	Non-significant
Mild periodontitis incidence (compared with moderate or severe periodontitis)	Mansour AI-Askar,2022[43]	B vs. non-B	0.620717	1555	0.00-3057.54	83.8	1.31 (0.90, 1.96)	No/No	Non-significant
Mild periodontitis incidence (compared with moderate or severe periodontitis)	Mansour AI-Askar,2022[43]	AB vs. non‐AB	0.585243	1555	0.00-1565.14	48.6	1.43 (0.73, 2.82)	No/No	Non-significant
Mild periodontitis incidence (compared with moderate or severe periodontitis)	Mansour AI-Askar,2022[43]	O vs. non-O	0.521979	1555	0.00-1505.17	81.9	1.73 (1.22, 2.44)	No/No	Non-significant
Oral potentially malignant disorders incidence	Abhinav Singh, 2021[10]	A vs. non-A	0.321	7796	0.18-10.08	75.6	1.56 (0.95, 2.57)	No/No	Non-significant
Oral potentially malignant disorders incidence	Abhinav Singh, 2021[10]	B vs. non-B	0.722	7796	0.33-3.53	51.2	1.12 (0.71, 1.76)	No/No	Non-significant
Oral potentially malignant disorders incidence	Abhinav Singh, 2021[10]	AB vs. non-AB	0.872	7606	0.22-5.15	7.6	1.21 (0.52, 2.83)	No/No	Non-significant
Oral potentially malignant disorders incidence	Abhinav Singh, 2021[10]	O vs. non-O	0.945	7796	0.59-1.65	7.2	1.03 (0.67, 1.59)	No/No	Non-significant
Oral submucous fibrosis incidence	Abhinav Singh, 2021[10]	A vs. non-A	0.486	7606	0.17-8.56	50.2	0.83 (0.49, 1.39)	No/No	Non-significant
Oral submucous fibrosis incidence	Abhinav Singh, 2021[10]	B vs. non-B	0.988	7606	0.07-14.91	70.9	1.12 (0.71, 1.76)	No/No	Non-significant
Oral submucous fibrosis incidence	Abhinav Singh, 2021[10]	AB vs. O	0.412	8104	0.17-9.78	7.9	0.39 (0.24, 0.65)	Yes/No	Non-significant
Oral submucous fibrosis incidence	Abhinav Singh, 2021[10]	O vs. non-O	0.466	7606	0.43-1.82	0	1.03 (0.67, 1.59)	No/No	Non-significant
Periodontitis incidence (compared with gingivitis)	Mansour AI-Askar,2022[43]	A vs. non-A	0.182279	5521	0.17-3.24	87.4	0.39 (0.30, 0.50)	Yes/No	Non-significant
Periodontitis incidence (compared with gingivitis)	Mansour AI-Askar,2022[43]	B vs. non-B	0.329597	5521	0.42-3.28	71.6	0.76 (0.55, 1.04)	No/No	Non-significant
Periodontitis incidence (compared with gingivitis)	Mansour AI-Askar,2022[43]	AB vs. non‐AB	0.554881	5521	0.45-1.85	32.8	0.77 (0.55, 1.07)	No/No	Non-significant
Periodontitis incidence (compared with gingivitis)	Mansour AI-Askar,2022[43]	O vs. non-O	0.162983	5521	0.31-5.92	87.4	2.01 (1.53, 2.64)	No/No	Non-significant
Periodontitis incidence (compared with gingivitis)	Mansour AI-Askar,2022[43]	Rh+ vs. Rh-	0.607864	4263	0.05-14.21	82.2	1.84 (1.26, 2.68)	No/No	Non-significant
Periodontitis incidence (compared with the healthy)	Mansour AI-Askar,2022[43]	A vs. non-A	0.114684	6116	0.39-1.73	63.6	0.66 (0.50, 0.86)	No/No	Non-significant
Periodontitis incidence (compared with the healthy)	Mansour AI-Askar,2022[43]	B vs. non-B	0.956607	6116	0.26-3.74	82.2	0.80 (0.58, 1.11)	No/No	Non-significant
Periodontitis incidence (compared with the healthy)	Mansour AI-Askar,2022[43]	AB vs. non‐AB	0.0157329	6116	0.36-1.36	31.9	0.58 (0.42, 0.80)	No/No	Weak
Periodontitis incidence (compared with the healthy)	Mansour AI-Askar,2022[43]	O vs. non-O	0.160626	6116	0.30-6.21	88.4	1.61 (1.21, 2.13)	No/No	Non-significant
Periodontitis incidence (compared with the healthy)	Mansour AI-Askar,2022[43]	Rh+ vs. Rh-	0.985792	4483	0.27-3.63	62.8	0.95 (0.60, 1.49)	No/No	Non-significant
Pregnancy related outcomes
Clinical pregnancy rate	Jing Zhao, 2021[44]	Non-O vs. O	0.299	2810	0.49-2.25	10.5	1.03 (0.93, 1.15)	No/No	Non-significant
Live birth rate	Jing Zhao, 2021[44]	A vs. O	0.377	4157	0.00-1146.15	96.7	2.05 (1.83, 2.30)	No/No	Non-significant
Live birth rate	Jing Zhao, 2021[44]	B vs. O	0.082	4157	0.01-317.08	88.1	2.09 (0.81, 2.41)	No/No	Non-significant
Live birth rate	Jing Zhao, 2021[44]	AB vs. O	0.226	4157	0.00-4534.07	93.9	2.44 (2.00, 2.97)	No/No	Non-significant
Live birth rate	Jing Zhao, 2021[44]	Non-O vs. O	0.269	6341	0.16-10.35	95.9	2.09 (1.88, 2.33)	No/No	Non-significant
Preeclampsia incidence	Ting Li, 2021[45]	AB vs. non‐AB	0.00486	709623	0.72-2.99	62.1	1.07 (1.02, 1.12)	Yes/No	Weak
Preeclampsia incidence	Ting Li, 2021[45]	O vs. non-O	0.016247	714153	0.75-1.07	18.1	0.95 (0.93, 0.97)	No/No	Weak
Preeclampsia incidence (early-onset vs. late-onset)	Ting Li, 2021[45]	AB vs. non-AB	0.853964	730	0.02-57.90	0	1.35 (0.55, 3.36)	No/No	Non-significant
Preeclampsia syndromes incidence (‘pre-eclampsia’, ‘eclampsia’ or ‘toxaemia’)	Peter Clark, 2008[46]	A vs. non-A	0.454559	55226	0.67-1.36	57.9	1.19 (1.02, 1.40)	No/No	Non-significant
Preeclampsia syndromes incidence (‘pre-eclampsia’, ‘eclampsia’ or ‘toxaemia’)	Peter Clark, 2008[46]	B vs. non-B	0.400098	54235	0.82-1.35	23.3	0.99 (0.82, 1.19)	No/No	Non-significant
Preeclampsia syndromes incidence (‘pre-eclampsia’, ‘eclampsia’ or ‘toxaemia’)	Peter Clark, 2008[46]	AB vs. non-AB	0.814099	54779	0.72-1.45	17.9	0.87 (0.63, 1.18)	No/No	Non-significant
Preeclampsia syndromes incidence (‘pre-eclampsia’, ‘eclampsia’ or ‘toxaemia’)	Peter Clark, 2008[46]	Non-O vs. O	0.85279	60554	0.73-1.39	49.2	1.10 (0.94, 1.29)	No/No	Non-significant
Metabolic disease outcomes
Type 2 diabetes mellitus incidence	Solomon Getawa,2022[47]	A vs. non-A	0.284	18749	0.96-1.12	0	1.03 (0.89, 1.20)	No/No	Non-significant
Type 2 diabetes mellitus incidence	Solomon Getawa,2022[47]	B vs. non-B	5.88×10-8	18749	1.06-1.55	13	1.56 (1.31, 1.86)	No/No	Convincing
Type 2 diabetes mellitus incidence	Solomon Getawa,2022[47]	AB vs. non-AB	0.597	18749	0.91-1.17	0	1.02 (0.78, 1.35)	No/No	Non-significant
Type 2 diabetes mellitus incidence	Solomon Getawa,2022[47]	O vs. non-O	0.012	18749	0.85-0.98	0	0.88 (0.77, 1.02)	No/No	Weak
Type 2 diabetes mellitus incidence	Solomon Getawa,2022[47]	Rh+ vs. Rh-	0.206	11595	0.77-1.07	0	0.65 (0.44, 0.96)	No/No	Non-significant
Other outcomes
Bleeding complication incidence	Francesco Dentali, 2013[48]	O vs. non‐O	4.92×10-18	466752	1.09-1.63	38.5	1.46 (1.28, 1.66)	No/Yes	Highly suggestive
Decreased ovarian reserve	Jie Deng, 2017[49]	A vs. non-A	0.367596	51703	0.88-1.22	17	1.04 (0.96, 1.12)	No/No	Non-significant
Decreased ovarian reserve	Jie Deng, 2017[49]	B vs. non-B	0.903725	51398	0.33-2.93	88.4	1.22 (1.13, 1.31)	No/No	Non-significant
Decreased ovarian reserve	Jie Deng, 2017[49]	AB vs. non-AB	0.779373	51398	0.30-3.05	75.8	1.19 (1.06, 1.33)	No/No	Non-significant
Decreased ovarian reserve	Jing Zhao, 2021[44]	O vs. A	0.849	56163	0.66-1.47	82.2	0.95 (0.89, 1.00)	No/No	Non-significant
Decreased ovarian reserve	Jing Zhao, 2021[44]	O vs. B	0.737	55858	0.50-1.85	90.9	0.96 (0.89, 1.03)	No/No	Non-significant
Decreased ovarian reserve	Jing Zhao, 2021[44]	O vs. AB	0.939	55858	0.48-2.06	84.1	1.45 (1.29, 1.62)	No/No	Non-significant
Decreased ovarian reserve	Jing Zhao, 2021[44]	O vs. non-O	0.437	56163	0.56-1.56	91.4	0.95 (0.91, 1.00)	No/No	Non-significant
Sepsis 30‑day mortality	Theis S. Itenov, 2021[50]	B vs. non-B	0.0918048	12342	0.11-6.58	38.1	0.91 (0.81, 1.02)	No/No	Non-significant
Trauma mortality	David T. Lubkin, 2023[51]	O vs. non-O	0.227	11835	0.43-3.44	85.8	1.06 (0.90, 1.24)	No/No	Non-significant
CI, confidence interval; CagA, cytotoxin-associated gene A.
Referance
1. Cui H, Qu Y, Zhang L, Zhang W, Yan P, Yang C, Zhang M, Bai Y, Tang M, Wang Y et al: Epidemiological and genetic evidence for the relationship between ABO blood group and human cancer. Int J Cancer 2023, 153(2):320-330.
2. Miao SY, Zhou W, Chen L, Wang S, Liu XA: Influence of ABO blood group and Rhesus factor on breast cancer risk: a meta-analysis of 9665 breast cancer patients and 244,768 controls. Asia Pac J Clin Oncol 2014, 10(2):101-108.
3. Bahardoust M, Barahman G, Baghaei A, Ghadimi P, Asadi Shahir MH, Najafi Kandovan M, Tizmaghz A, Olamaeian F, Tayebi A: The Association between ABO Blood Group and the Risk of Colorectal Cancer: A Systematic Literature Review and Meta-Analysis. Asian Pac J Cancer Prev 2023, 24(8):2555-2563.
4. Wang W, Liu L, Wang Z, Lu X, Wei M, Lin T, Zhang Y, Jiang S, Wang Q, Cao Z et al: ABO blood group and esophageal carcinoma risk: from a case-control study in Chinese population to meta-analysis. Cancer Causes Control 2014, 25(10):1369-1377.
5. Wang Z, Liu L, Ji J, Zhang J, Yan M, Zhang J, Liu B, Zhu Z, Yu Y: ABO blood group system and gastric cancer: a case-control study and meta-analysis. Int J Mol Sci 2012, 13(10):13308-13321.
6. Ding P: ABO blood groups and prognosis of gastric cancer: a meta-analysis. 2019
7. Liu F, Li C, Zhu J, Ren L, Qi X: ABO blood type and risk of hepatocellular carcinoma: a meta-analysis. Expert Rev Gastroenterol Hepatol 2018, 12(9):927-933.
8. Yang H, Tan Z, Zhang Y, Sun J, Huang P: ABO blood classification and the risk of lung cancer: A meta-analysis and trial sequential analysis. Oncol Lett 2022, 24(4):340.
9. Jing SW, Xu Q, Zhang XY, Jing ZH, Zhao ZJ, Zhang RH, Wu FP, Wang J: Are People With Blood Group O More Susceptible to Nasopharyngeal Carcinoma and Have Worse Survival Rates? A Systematic Review and Meta-Analysis. Front Oncol 2021, 11:698113.
10. Singh A, Purohit BM: ABO Blood Groups and Its Association with Oral Cancer, Oral Potentially Malignant Disorders and Oral Submucous Fibrosis- A Systematic Review and Meta-Analysis. Asian Pac J Cancer Prev 2021, 22(6):1703-1712.
11. Razzaghi N, Seraj H, Heydari K, Azadeh H, Salehi A, Behnamfar M, Bahadori M, Ebrahimi H, Malekan M, Gholamalipour N: ABO Blood Groups Associations with Ovarian Cancer: A Systematic Review and Meta-analysis. Indian Journal of Gynecologic Oncology 2020, 18(4).
12. Risch HA, Lu L, Wang J, Zhang W, Ni Q, Gao YT, Yu H: ABO blood group and risk of pancreatic cancer: a study in Shanghai and meta-analysis. Am J Epidemiol 2013, 177(12):1326-1337.
13. Risch HA, Lu L, Wang J, Zhang W, Ni Q, Gao YT, Yu H: ABO blood group and risk of pancreatic cancer: a study in Shanghai and meta-analysis. Am J Epidemiol 2012, 177(12):1326-1337.
14. Adegnika AA, Luty AJ, Grobusch MP, Ramharter M, Yazdanbakhsh M, Kremsner PG, Schwarz NG: ABO blood group and the risk of placental malaria in sub-Saharan Africa. Malar J 2011, 10:101.
15. Gutierrez-Valencia M, Leache L, Librero J, Jerico C, Enguita German M, Garcia-Erce JA: ABO blood group and risk of COVID-19 infection and complications: A systematic review and meta-analysis. Transfusion 2022, 62(2):493-505.
16. Balaouras G, Eusebi P, Kostoulas P: Systematic review and meta-analysis of the effect of ABO blood group on the risk of SARS-CoV-2 infection. PLoS One 2022, 17(7):e0271451.
17. Banchelli F, Negro P, Guido M, D'Amico R, Fittipaldo VA, Grima P, Zizza A: The Role of ABO Blood Type in Patients with SARS-CoV-2 Infection: A Systematic Review. J Clin Med 2022, 11(11).
18. Bhattacharjee S, Banerjee M, Pal R: ABO blood groups and severe outcomes in COVID-19: A meta-analysis. Postgrad Med J 2022, 98(e2):e136-e137.
19. Liu N, Zhang T, Ma L, Zhang H, Wang H, Wei W, Pei H, Li H: The impact of ABO blood group on COVID-19 infection risk and mortality: A systematic review and meta-analysis. Blood Rev 2021, 48:100785.
20. Wu BB, Gu DZ, Yu JN, Yang J, Shen WQ: Association between ABO blood groups and COVID-19 infection, severity and demise: A systematic review and meta-analysis. Infect Genet Evol 2020, 84:104485.
21. Franchini M, Cruciani M, Mengoli C, Marano G, Candura F, Lopez N, Pati I, Pupella S, De Angelis V: ABO blood group and COVID-19: an updated systematic literature review and meta-analysis. Blood Transfus 2021, 19(4):317-326.
22. Chakrani Z, Robinson K, Taye B: Association Between ABO Blood Groups and Helicobacter pylori Infection: A Meta-Analysis. Sci Rep 2018, 8(1):17604.
23. Jing W, Zhao S, Liu J, Liu M: ABO blood groups and hepatitis B virus infection: a systematic review and meta-analysis. BMJ Open 2020, 10(1):e034114.
24. Noori M, Shokri P, Nejadghaderi SA, Golmohammadi S, Carson-Chahhoud K, Bragazzi NL, Ansarin K, Kolahi AA, Arshi S, Safiri S: ABO blood groups and risk of human immunodeficiency virus infection: A systematic review and meta-analysis. Rev Med Virol 2022, 32(3):e2298.
25. Loscertales MP, Owens S, O'Donnell J, Bunn J, Bosch-Capblanch X, Brabin BJ: ABO blood group phenotypes and Plasmodium falciparum malaria: unlocking a pivotal mechanism. Adv Parasitol 2007, 65:1-50.
26. Rattanapan Y, Duangchan T, Wangdi K, Mahittikorn A, Kotepui M: Association between Rhesus Blood Groups and Malaria Infection: A Systematic Review and Meta-Analysis. Trop Med Infect Dis 2023, 8(4).
27. Ai L, Li J, Wang W, Li Y: ABO blood group and risk of malaria during pregnancy: a systematic review and meta-analysis. Epidemiol Infect 2022, 150:e25.
28. Panda AK, Panda SK, Sahu AN, Tripathy R, Ravindran B, Das BK: Association of ABO blood group with severe falciparum malaria in adults: case control study and meta-analysis. Malar J 2011, 10:309.
29. Liao Y, Xue L, Gao J, Wu A, Kou X: ABO blood group-associated susceptibility to norovirus infection: A systematic review and meta-analysis. Infect Genet Evol 2020, 81:104245.
30. Degarege A, Gebrezgi MT, Ibanez G, Wahlgren M, Madhivanan P: Effect of the ABO blood group on susceptibility to severe malaria: A systematic review and meta-analysis. Blood Rev 2019, 33:53-62.
31. Degarege A, Gebrezgi MT, Beck-Sague CM, Wahlgren M, de Mattos LC, Madhivanan P: Effect of ABO blood group on asymptomatic, uncomplicated and placental Plasmodium falciparum infection: systematic review and meta-analysis. BMC Infect Dis 2019, 19(1):86.
32. Tiongco RE, Paragas NA, Dominguez MJ, Lasta SL, Pandac JK, Pineda-Cortel MR: ABO blood group antigens may be associated with increased susceptibility to schistosomiasis: a systematic review and meta-analysis. J Helminthol 2018, 94:e21.
33. Nayeri T, Moosazadeh M, Dalimi Asl A, Ghaffarifar F, Sarvi S, Daryani A: Toxoplasma gondii infection and ABO blood groups: a systematic review and meta-analysis. Trans R Soc Trop Med Hyg 2023.
34. Wu O, Bayoumi N, Vickers MA, Clark P: ABO(H) blood groups and vascular disease: a systematic review and meta-analysis. J Thromb Haemost 2008, 6(1):62-69.
35. Chen Z, Yang SH, Xu H, Li JJ: ABO blood group system and the coronary artery disease: an updated systematic review and meta-analysis. Sci Rep 2016, 6:23250.
36. Takagi H, Umemoto T, All-Literature Investigation of Cardiovascular Evidence G: Meta-Analysis of Non-O Blood Group as an Independent Risk Factor for Coronary Artery Disease. Am J Cardiol 2015, 116(5):699-704.
37. He M, Wolpin B, Rexrode K, Manson JE, Rimm E, Hu FB, Qi L: ABO blood group and risk of coronary heart disease in two prospective cohort studies. Arterioscler Thromb Vasc Biol 2012, 32(9):2314-2320.
38. Dentali F, Sironi AP, Ageno W, Crestani S, Franchini M: ABO blood group and vascular disease: an update. Semin Thromb Hemost 2014, 40(1):49-59.
39. Dentali F, Sironi AP, Ageno W, Turato S, Bonfanti C, Frattini F, Crestani S, Franchini M: Non-O blood type is the commonest genetic risk factor for VTE: results from a meta-analysis of the literature. Semin Thromb Hemost 2012, 38(5):535-548.
40. Cheung JLS: Impact of ABO Blood Group on the Development of Venous Thromboembolism in Children With Cancer: A Systematic Review and Meta-Analysis.
41. Urabe F, Kimura S, Iwatani K, Yasue K, Koike Y, Tashiro K, Tsuzuki S, Sasaki H, Kimura T, Egawa S: The Impact of ABO Blood Type on Developing Venous Thromboembolism in Cancer Patients: Systematic Review and Meta-Analysis. J Clin Med 2021, 10(16).
42. Zhang Q, Peng H, Hu L, Ren R, Peng X, Song J: Association Between ABO Blood Group and Venous Thromboembolism Risk in Patients With Peripherally Inserted Central Catheters: A Meta-analysis and Systematic Review. Front Oncol 2022, 12:906427.
43. Al-Askar M: Is there an association between periodontal diseases and ABO blood group? Systematic review and meta-analysis. Quintessence Int 2022, 53(5):404-412.
44. Zhao J, Yao Z, Hao J, Xu B, Wang Y, Li Y: Association of ABO blood groups with ovarian reserve, and outcomes after assisted reproductive technology: systematic review and meta-analyses. Reprod Biol Endocrinol 2021, 19(1):20.
45. Li T, Wang Y, Wu L, Ling Z, Li C, Long W, Xie K, Ding H: The Association Between ABO Blood Group and Preeclampsia: A Systematic Review and Meta-Analysis. Front Cardiovasc Med 2021, 8:665069.
46. Clark P, Wu O: ABO(H) blood groups and pre-eclampsia. A systematic review and meta-analysis. Thromb Haemost 2008, 100(3):469-474.
47. Getawa S, Bayleyegn B, Aynalem M, Worku YB, Adane T: Relationships of ABO and Rhesus blood groups with type 2 diabetes mellitus: a systematic review and meta-analysis. J Int Med Res 2022, 50(10):3000605221129547.
48. Dentali F, Sironi AP, Ageno W, Bonfanti C, Crestani S, Frattini F, Steidl L, Franchini M: Relationship between ABO blood group and hemorrhage: a systematic literature review and meta-analysis. Semin Thromb Hemost 2013, 39(1):72-82.
49. Deng J, Jia M, Cheng X, Yan Z, Fan D, Tian X: ABO blood group and ovarian reserve: a meta-analysis and systematic review. Oncotarget 2017, 8(15):25628-25636.
50. Itenov TS, Sessler DI, Khanna AK, Ostrowski SR, Johansson PI, Erikstrup C, Pedersen OB, Rygard SL, Holst LB, Bestle MH et al: ABO blood types and sepsis mortality. Ann Intensive Care 2021, 11(1):61.
51. Lubkin DT, Van Gent JM, Cotton BA, Brill JB: Mortality and outcomes by blood group in trauma patients: A systematic review and meta-analysis. Vox Sang 2023, 118(6):421-429.

## Sheet: Table S9
Table S9. Methodological quality assessment of the included articles with AMSTAR.
Author, year, ref	Item 1: Was an ‘a priori’ design provided	Item 2: Was there duplicate study selection and data extraction?	Item 3: Was a comprehensive literature search performed?	Item 4: Was the status of publication (i.e. grey literature) used as an inclusion criterion?	Item 5: Was a list of studies (included and excluded) provided?	Item 6: Were the characteristics of the included studies provided?	Item 7: Was the scientific quality of the included studies assessed and documented?	Item 8: Was the scientific quality of the included studies used appropriately in formulating conclusions?	Item 9: Were the methods used to combine the findings of studies appropriate?	Item 10: Was the likelihood of publication bias assessed?	Item 11: Was the conflict of interest stated?	Total points for AMSTAR	Quality for AMSTAR
Abhinav Singh, 2021[1]	Can’t answer	Yes	Yes	Yes	No	Yes	Yes	Yes	No	Yes	Yes	8	Moderate
Abraham Degarege, 2019[2]	Yes	No	Yes	No	No	Yes	Yes	Yes	Yes	Yes	Yes	8	High
Abraham Degarege, 2019[3]	Yes	Yes	Yes	No	No	Yes	Yes	Yes	Yes	Yes	Yes	9	High
Aditya K Panda, 2011[4]	Can’t answer	Can’t answer	No	No	No	Yes	No	Yes	Yes	Yes	Yes	5	Moderate
Ayola A Adegnika, 2011[5]	Can’t answer	No	No	No	No	Yes	No	Yes	Yes	No	Yes	4	Moderate
Bhattacharjee S, 2022[6]	Can’t answer	No	No	No	No	Yes	Yes	Yes	Yes	No	Yes	5	Moderate
Bingbing Wu, 2020[7]	Can’t answer	Yes	Yes	No	No	Yes	Yes	Yes	Yes	Yes	Yes	8	High
David T. Lubkin, 2023[8]	Can’t answer	No	Yes	No	No	Yes	Yes	Yes	Yes	Yes	Yes	7	Moderate
Federico Banchelli, 2022[9]	Yes	Yes	Yes	No	No	Yes	Yes	Yes	Yes	No	Yes	8	High
Francesco Dentali, 2012[10]	Can’t answer	Yes	Yes	Yes	No	Yes	Yes	Yes	Yes	Yes	No	8	High
Francesco Dentali, 2013[11]	Can’t answer	Yes	Yes	No	No	Yes	Yes	Yes	Yes	Yes	No	7	Moderate
Francesco Dentali, 2014[12]	Can’t answer	Yes	Yes	No	No	Yes	Yes	Yes	Yes	No	No	6	Moderate
Fufang Liu, 2018[13]	Yes	No	Yes	No	No	Yes	Yes	Yes	Yes	No	Yes	7	Moderate
Fumihiko Urabe, 2021[14]	Yes	Yes	Yes	No	No	Yes	Yes	Yes	Yes	Yes	Yes	9	High
George Balaouras, 2022[15]	Can’t answer	No	Yes	No	No	Yes	No	Yes	Yes	Yes	Yes	6	Moderate
Hantian Yang, 2022[16]	Can’t answer	No	Yes	No	No	Yes	Yes	Yes	Yes	Yes	Yes	7	Moderate
Harvey A. Risch, 2012[17]	Yes	Can’t answer	No	No	No	Yes	Yes	Yes	Yes	Yes	No	6	moderate
Harvey A. Risch, 2013[18]	Yes	No	Yes	No	No	Yes	No	Yes	Yes	Yes	Yes	7	Moderate
Hisato Takagi, 2015[19]	Can’t answer	No	Yes	No	No	Yes	No	Yes	Yes	Yes	Yes	6	Moderate
Huijie Cui, 2023[20]	Can’t answer	No	Yes	No	No	Yes	Yes	Yes	Yes	Yes	Yes	7	Moderate
Jeffrey Lam Shin Cheung, 2020[21]	Yes	Yes	Yes	No	No	Yes	Yes	No	Yes	Yes	Yes	8	high
Jie Deng, 2017[22]	Yes	Yes	Yes	No	No	Yes	Yes	Yes	Yes	No	Yes	8	High
Jing Zhao, 2021[23]	Can’t answer	Yes	Yes	No	No	Yes	Yes	Yes	Yes	Yes	Yes	8	High
Ling Ai, 2022[24]	Can’t answer	No	Yes	No	No	Yes	No	Yes	Yes	No	Yes	5	Moderate
Mansour AI-Askar, 2022[25]	Yes	No	Yes	No	No	Yes	Yes	Yes	Yes	No	Yes	7	Moderate
Mansour Bahardoust, 2023[26]	Can’t answer	Yes	Yes	No	No	Yes	Yes	No	Yes	Yes	Yes	7	Moderate
Maria-Paz Loscertales, 2007[27]	Can’t answer	No	Yes	No	No	Yes	No	Yes	Yes	No	No	4	Moderate
Marta Gutiérrez-Valencia, 2021[28]	Can’t answer	Yes	Yes	No	No	Yes	Yes	Yes	Yes	Yes	Yes	8	High
Maryam Noori, 2021[29]	Can’t answer	No	Yes	Yes	No	Yes	Yes	Yes	Yes	Yes	Yes	8	High
Massimo Franchini, 2021[30]	Can’t answer	No	Yes	No	No	Yes	Yes	Yes	Yes	Yes	Yes	7	Moderate
Meian He, 2012[31]	Can’t answer	No	Yes	No	No	Yes	No	Yes	Yes	Yes	Yes	6	Moderate
Nanyang Liu, 2021[32]	Yes	Yes	Yes	No	No	Yes	Yes	Yes	Yes	Yes	Yes	9	High
Nazanin Razzaghi, 2020[33]	Can’t answer	Yes	Yes	No	No	Yes	Yes	No	Yes	Yes	Yes	7	Moderate
O. WU, 2007[34]	Can’t answer	No	Yes	No	No	Yes	Yes	Yes	Yes	Yes	Yes	7	Moderate
Peijian Ding, 2019[35]	Can’t answer	Yes	Yes	No	No	Yes	Yes	Yes	Yes	Yes	Yes	8	High
Peter Clark, 2008[36]	Can’t answer	No	Yes	No	No	Yes	Yes	Yes	Yes	Yes	Yes	7	Moderate
Qiang Zhang, 2022[37]	Can’t answer	No	Yes	No	No	Yes	Yes	Yes	Yes	Yes	Yes	7	Moderate
R.E. Tiongco, 2018[38]	Can’t answer	Yes	No	No	No	Yes	Yes	Yes	Yes	No	Yes	6	Moderate
Shaowu Jing, 2021[39]	Can’t answer	No	Yes	No	No	Yes	Yes	Yes	Yes	Yes	Yes	7	Moderate
Solomon Getawa, 2022[40]	Yes	Yes	Yes	No	No	Yes	Yes	Yes	Yes	Yes	Yes	9	High
Suyu Miao, 2014[41]	Can’t answer	Yes	Yes	No	No	Yes	No	Yes	Yes	Yes	Yes	7	Moderate
Theis S. Itenov, 2021[42]	Can’t answer	No	No	No	No	Yes	No	Yes	Yes	No	Yes	4	Low
Ting Li, 2021[43]	Yes	No	Yes	No	No	Yes	Yes	Yes	Yes	Yes	Yes	8	High
Tooran Nayeri, 2023[44]	Yes	Yes	Yes	No	No	Yes	Yes	No	Yes	Yes	Yes	8	High
Wei Wang, 2014[45]	Can’t answer	No	No	No	No	Yes	Yes	Yes	Yes	Yes	Yes	6	Moderate
Wenzhan Jing, 2020[46]	Can’t answer	No	Yes	No	No	Yes	Yes	Yes	Yes	Yes	Yes	7	Moderate
Yanisa Rattanapan, 2023[47]	Yes	Yes	Yes	Yes	No	Yes	Yes	Yes	Yes	Yes	Yes	10	High
Yingyin Liao, 2020[48]	Can’t answer	No	Yes	No	No	Yes	Yes	Yes	Yes	Yes	Yes	7	Moderate
Zakaria Chakrani, 2018[49]	Can’t answer	No	Yes	No	No	Yes	Yes	Yes	Yes	Yes	Yes	7	Moderate
Zhiwei Wang, 2012[50]	Can’t answer	No	No	No	No	Yes	No	Yes	Yes	Yes	Yes	5	Moderate
Zhuo Chen, 2016[51]	Can’t answer	Yes	Yes	No	No	Yes	Yes	Yes	Yes	Yes	Yes	8	High
Each question can be answered with “yes”,“no”,“can’t answer” and “not applicable” .
A“yes” scores one point, whereas the other answers score 0 points.
High quality: at least 8 points; moderate quality: 4-7 points; low quality: 3 points.
Reference
1. Singh A, Purohit BM: ABO Blood Groups and Its Association with Oral Cancer, Oral Potentially Malignant Disorders and Oral Submucous Fibrosis- A Systematic Review and Meta-Analysis. Asian Pac J Cancer Prev 2021, 22(6):1703-1712.
2. Degarege A, Gebrezgi MT, Ibanez G, Wahlgren M, Madhivanan P: Effect of the ABO blood group on susceptibility to severe malaria: A systematic review and meta-analysis. Blood Rev 2019, 33:53-62.
3. Degarege A, Gebrezgi MT, Beck-Sague CM, Wahlgren M, de Mattos LC, Madhivanan P: Effect of ABO blood group on asymptomatic, uncomplicated and placental Plasmodium falciparum infection: systematic review and meta-analysis. BMC Infect Dis 2019, 19(1):86.
4. Panda AK, Panda SK, Sahu AN, Tripathy R, Ravindran B, Das BK: Association of ABO blood group with severe falciparum malaria in adults: case control study and meta-analysis. Malar J 2011, 10:309.
5. Adegnika AA, Luty AJ, Grobusch MP, Ramharter M, Yazdanbakhsh M, Kremsner PG, Schwarz NG: ABO blood group and the risk of placental malaria in sub-Saharan Africa. Malar J 2011, 10:101.
6. Bhattacharjee S, Banerjee M, Pal R: ABO blood groups and severe outcomes in COVID-19: A meta-analysis. Postgrad Med J 2022, 98(e2):e136-e137.
7. Wu BB, Gu DZ, Yu JN, Yang J, Shen WQ: Association between ABO blood groups and COVID-19 infection, severity and demise: A systematic review and meta-analysis. Infect Genet Evol 2020, 84:104485.
8. Lubkin DT, Van Gent JM, Cotton BA, Brill JB: Mortality and outcomes by blood group in trauma patients: A systematic review and meta-analysis. Vox Sang 2023, 118(6):421-429.
9. Banchelli F, Negro P, Guido M, D'Amico R, Fittipaldo VA, Grima P, Zizza A: The Role of ABO Blood Type in Patients with SARS-CoV-2 Infection: A Systematic Review. J Clin Med 2022, 11(11).
10. Dentali F, Sironi AP, Ageno W, Turato S, Bonfanti C, Frattini F, Crestani S, Franchini M: Non-O blood type is the commonest genetic risk factor for VTE: results from a meta-analysis of the literature. Semin Thromb Hemost 2012, 38(5):535-548.
11. Dentali F, Sironi AP, Ageno W, Bonfanti C, Crestani S, Frattini F, Steidl L, Franchini M: Relationship between ABO blood group and hemorrhage: a systematic literature review and meta-analysis. Semin Thromb Hemost 2013, 39(1):72-82.
12. Dentali F, Sironi AP, Ageno W, Crestani S, Franchini M: ABO blood group and vascular disease: an update. Semin Thromb Hemost 2014, 40(1):49-59.
13. Liu F, Li C, Zhu J, Ren L, Qi X: ABO blood type and risk of hepatocellular carcinoma: a meta-analysis. Expert Rev Gastroenterol Hepatol 2018, 12(9):927-933.
14. Urabe F, Kimura S, Iwatani K, Yasue K, Koike Y, Tashiro K, Tsuzuki S, Sasaki H, Kimura T, Egawa S: The Impact of ABO Blood Type on Developing Venous Thromboembolism in Cancer Patients: Systematic Review and Meta-Analysis. J Clin Med 2021, 10(16).
15. Balaouras G, Eusebi P, Kostoulas P: Systematic review and meta-analysis of the effect of ABO blood group on the risk of SARS-CoV-2 infection. PLoS One 2022, 17(7):e0271451.
16. Yang H, Tan Z, Zhang Y, Sun J, Huang P: ABO blood classification and the risk of lung cancer: A meta-analysis and trial sequential analysis. Oncol Lett 2022, 24(4):340.
17. Risch HA, Lu L, Wang J, Zhang W, Ni Q, Gao YT, Yu H: ABO blood group and risk of pancreatic cancer: a study in Shanghai and meta-analysis. Am J Epidemiol 2012, 177(12):1326-1337.
18. Risch HA, Lu L, Wang J, Zhang W, Ni Q, Gao YT, Yu H: ABO blood group and risk of pancreatic cancer: a study in Shanghai and meta-analysis. Am J Epidemiol 2013, 177(12):1326-1337.
19. Takagi H, Umemoto T, All-Literature Investigation of Cardiovascular Evidence G: Meta-Analysis of Non-O Blood Group as an Independent Risk Factor for Coronary Artery Disease. Am J Cardiol 2015, 116(5):699-704.
20. Cui H, Qu Y, Zhang L, Zhang W, Yan P, Yang C, Zhang M, Bai Y, Tang M, Wang Y et al: Epidemiological and genetic evidence for the relationship between ABO blood group and human cancer. Int J Cancer 2023, 153(2):320-330.
21. Cheung JLS: Impact of ABO Blood Group on the Development of Venous Thromboembolism in Children With Cancer: A Systematic Review and Meta-Analysis.
22. Deng J, Jia M, Cheng X, Yan Z, Fan D, Tian X: ABO blood group and ovarian reserve: a meta-analysis and systematic review. Oncotarget 2017, 8(15):25628-25636.
23. Zhao J, Yao Z, Hao J, Xu B, Wang Y, Li Y: Association of ABO blood groups with ovarian reserve, and outcomes after assisted reproductive technology: systematic review and meta-analyses. Reprod Biol Endocrinol 2021, 19(1):20.
24. Ai L, Li J, Wang W, Li Y: ABO blood group and risk of malaria during pregnancy: a systematic review and meta-analysis. Epidemiol Infect 2022, 150:e25.
25. Al-Askar M: Is there an association between periodontal diseases and ABO blood group? Systematic review and meta-analysis. Quintessence Int 2022, 53(5):404-412.
26. Bahardoust M, Barahman G, Baghaei A, Ghadimi P, Asadi Shahir MH, Najafi Kandovan M, Tizmaghz A, Olamaeian F, Tayebi A: The Association between ABO Blood Group and the Risk of Colorectal Cancer: A Systematic Literature Review and Meta-Analysis. Asian Pac J Cancer Prev 2023, 24(8):2555-2563.
27. Loscertales MP, Owens S, O'Donnell J, Bunn J, Bosch-Capblanch X, Brabin BJ: ABO blood group phenotypes and Plasmodium falciparum malaria: unlocking a pivotal mechanism. Adv Parasitol 2007, 65:1-50.
28. Gutierrez-Valencia M, Leache L, Librero J, Jerico C, Enguita German M, Garcia-Erce JA: ABO blood group and risk of COVID-19 infection and complications: A systematic review and meta-analysis. Transfusion 2022, 62(2):493-505.
29. Noori M, Shokri P, Nejadghaderi SA, Golmohammadi S, Carson-Chahhoud K, Bragazzi NL, Ansarin K, Kolahi AA, Arshi S, Safiri S: ABO blood groups and risk of human immunodeficiency virus infection: A systematic review and meta-analysis. Rev Med Virol 2022, 32(3):e2298.
30. Franchini M, Cruciani M, Mengoli C, Marano G, Candura F, Lopez N, Pati I, Pupella S, De Angelis V: ABO blood group and COVID-19: an updated systematic literature review and meta-analysis. Blood Transfus 2021, 19(4):317-326.
31. He M, Wolpin B, Rexrode K, Manson JE, Rimm E, Hu FB, Qi L: ABO blood group and risk of coronary heart disease in two prospective cohort studies. Arterioscler Thromb Vasc Biol 2012, 32(9):2314-2320.
32. Liu N, Zhang T, Ma L, Zhang H, Wang H, Wei W, Pei H, Li H: The impact of ABO blood group on COVID-19 infection risk and mortality: A systematic review and meta-analysis. Blood Rev 2021, 48:100785.
33. Razzaghi N, Seraj H, Heydari K, Azadeh H, Salehi A, Behnamfar M, Bahadori M, Ebrahimi H, Malekan M, Gholamalipour N: ABO Blood Groups Associations with Ovarian Cancer: A Systematic Review and Meta-analysis. Indian Journal of Gynecologic Oncology 2020, 18(4).
34. Wu O, Bayoumi N, Vickers MA, Clark P: ABO(H) blood groups and vascular disease: a systematic review and meta-analysis. J Thromb Haemost 2008, 6(1):62-69.
35. Ding P: ABO blood groups and prognosis of gastric cancer: a meta-analysis. 2019
36. Clark P, Wu O: ABO(H) blood groups and pre-eclampsia. A systematic review and meta-analysis. Thromb Haemost 2008, 100(3):469-474.
37. Zhang Q, Peng H, Hu L, Ren R, Peng X, Song J: Association Between ABO Blood Group and Venous Thromboembolism Risk in Patients With Peripherally Inserted Central Catheters: A Meta-analysis and Systematic Review. Front Oncol 2022, 12:906427.
38. Tiongco RE, Paragas NA, Dominguez MJ, Lasta SL, Pandac JK, Pineda-Cortel MR: ABO blood group antigens may be associated with increased susceptibility to schistosomiasis: a systematic review and meta-analysis. J Helminthol 2018, 94:e21.
39. Jing SW, Xu Q, Zhang XY, Jing ZH, Zhao ZJ, Zhang RH, Wu FP, Wang J: Are People With Blood Group O More Susceptible to Nasopharyngeal Carcinoma and Have Worse Survival Rates? A Systematic Review and Meta-Analysis. Front Oncol 2021, 11:698113.
40. Getawa S, Bayleyegn B, Aynalem M, Worku YB, Adane T: Relationships of ABO and Rhesus blood groups with type 2 diabetes mellitus: a systematic review and meta-analysis. J Int Med Res 2022, 50(10):3000605221129547.
41. Miao SY, Zhou W, Chen L, Wang S, Liu XA: Influence of ABO blood group and Rhesus factor on breast cancer risk: a meta-analysis of 9665 breast cancer patients and 244,768 controls. Asia Pac J Clin Oncol 2014, 10(2):101-108.
42. Itenov TS, Sessler DI, Khanna AK, Ostrowski SR, Johansson PI, Erikstrup C, Pedersen OB, Rygard SL, Holst LB, Bestle MH et al: ABO blood types and sepsis mortality. Ann Intensive Care 2021, 11(1):61.
43. Li T, Wang Y, Wu L, Ling Z, Li C, Long W, Xie K, Ding H: The Association Between ABO Blood Group and Preeclampsia: A Systematic Review and Meta-Analysis. Front Cardiovasc Med 2021, 8:665069.
44. Nayeri T, Moosazadeh M, Dalimi Asl A, Ghaffarifar F, Sarvi S, Daryani A: Toxoplasma gondii infection and ABO blood groups: a systematic review and meta-analysis. Trans R Soc Trop Med Hyg 2023.
45. Wang W, Liu L, Wang Z, Lu X, Wei M, Lin T, Zhang Y, Jiang S, Wang Q, Cao Z et al: ABO blood group and esophageal carcinoma risk: from a case-control study in Chinese population to meta-analysis. Cancer Causes Control 2014, 25(10):1369-1377.
46. Jing W, Zhao S, Liu J, Liu M: ABO blood groups and hepatitis B virus infection: a systematic review and meta-analysis. BMJ Open 2020, 10(1):e034114.
47. Rattanapan Y, Duangchan T, Wangdi K, Mahittikorn A, Kotepui M: Association between Rhesus Blood Groups and Malaria Infection: A Systematic Review and Meta-Analysis. Trop Med Infect Dis 2023, 8(4).
48. Liao Y, Xue L, Gao J, Wu A, Kou X: ABO blood group-associated susceptibility to norovirus infection: A systematic review and meta-analysis. Infect Genet Evol 2020, 81:104245.
49. Chakrani Z, Robinson K, Taye B: Association Between ABO Blood Groups and Helicobacter pylori Infection: A Meta-Analysis. Sci Rep 2018, 8(1):17604.
50. Wang Z, Liu L, Ji J, Zhang J, Yan M, Zhang J, Liu B, Zhu Z, Yu Y: ABO blood group system and gastric cancer: a case-control study and meta-analysis. Int J Mol Sci 2012, 13(10):13308-13321.
51. Chen Z, Yang SH, Xu H, Li JJ: ABO blood group system and the coronary artery disease: an updated systematic review and meta-analysis. Sci Rep 2016, 6:23250.

## Sheet: Table S10
Table S10. The results of GRADE assessment of the evidence certainty on the associations between ABO and Rhesus blood groups and multiple health outcomes.
Outcomes/Disease	Comparison	Author, year, ref	No of studies	Downgrade factors					Upgrade factors			Quality
				Riak of bias	Imprecision	Inconsistency	Indirectness	Publication bias	Large effect	Dose-response	Plausible confounding
Cancer outcomes
Bladder cancer incidence	A vs. O	Huijie Cui, 2023[1]	5	Not serious	Not serious	Not serious	Not serious	Not serious	No	No	No	Low
Bladder cancer incidence	B vs. O	Huijie Cui, 2023[1]	5	Not serious	Not serious	Not serious	Not serious	Not serious	No	No	No	Low
Bladder cancer incidence	AB vs. O	Huijie Cui, 2023[1]	5	Not serious	Not serious	Not serious	Not serious	Not serious	No	No	No	Low
Breast cancer incidence	A vs. O	Huijie Cui, 2023[1]	19	Not serious	Not serious	Serious limitationc	Not serious	Serious limitationd	No	No	No	Very low
Breast cancer incidence	B vs. O	Huijie Cui, 2023[1]	19	Not serious	Not serious	Not serious	Not serious	Not serious	No	No	No	Low
Breast cancer incidence	AB vs. O	Huijie Cui, 2023[1]	19	Not serious	Not serious	Not serious	Not serious	Not serious	No	No	No	Low
Breast cancer incidence	Rh+ vs. Rh-	Suyu Miao, 2014[2]	3	Not serious	Not serious	Serious limitationc	Not serious	Not serious	No	No	No	Very low
Colorectal cancer risk	A vs. non-A	Mansour Bahardoust, 2022[3]	11	Not serious	Not serious	Serious limitationc	Not serious	Serious limitationd	No	No	No	Very low
Colorectal cancer risk	B vs. non-B	Mansour Bahardoust, 2022[3]	11	Not serious	Not serious	Serious limitationc	Not serious	Serious limitationd	No	No	No	Very low
Colorectal cancer risk	AB vs. non-AB	Mansour Bahardoust, 2022[3]	11	Not serious	Not serious	Serious limitationc	Not serious	Serious limitationd	No	No	No	Very low
Colorectal cancer risk	O vs. non-O	Mansour Bahardoust, 2022[3]	11	Not serious	Not serious	Serious limitationc	Not serious	Serious limitationd	No	No	No	Very low
Colorectum cancer incidence	AB vs. O	Huijie Cui, 2023[1]	11	Serious limitationa	Not serious	Not serious	Not serious	Not serious	No	No	No	Very low
Esophageal cancer incidence	A vs. non-A	Wei Wang, 2014[4]	12	Not serious	Not serious	Not serious	Not serious	Not serious	No	No	No	Low
Esophageal cancer incidence	A vs. O	Huijie Cui, 2023[1]	16	Not serious	Not serious	Not serious	Not serious	Serious limitationd	No	No	No	Very low
Esophageal cancer incidence	B vs. non-B	Wei Wang, 2014[4]	12	Not serious	Not serious	Serious limitationc	Not serious	Not serious	No	No	No	Very low
Esophageal cancer incidence	B vs. O	Huijie Cui, 2023[1]	16	Not serious	Not serious	Serious limitationc	Not serious	Not serious	No	No	No	Very low
Esophageal cancer incidence	AB vs. non-AB	Wei Wang, 2014[4]	12	Not serious	Not serious	Not serious	Not serious	Not serious	No	No	No	Low
Esophageal cancer incidence	AB vs. O	Huijie Cui, 2023[1]	16	Not serious	Not serious	Not serious	Not serious	Serious limitationd	No	No	No	Very low
Esophageal cancer incidence	O vs. non-O	Wei Wang, 2014[4]	12	Not serious	Not serious	Not serious	Not serious	Not serious	No	No	No	Low
Gastric cancer incidence	A vs.non-A	Zhiwei Wang, 2012[5]	26	Not serious	Not serious	Serious limitationc	Not serious	Not serious	No	No	No	Very low
Gastric cancer incidence	A vs. B	Peijian Ding, 2019[6]	5	Not serious	Not serious	Serious limitationc	Not serious	Not serious	No	No	No	Very low
Gastric cancer incidence	A vs. AB	Peijian Ding, 2019[6]	5	Not serious	Not serious	Not serious	Not serious	Not serious	No	No	No	Low
Gastric cancer incidence	A vs. O	Huijie Cui, 2023[1]	40	Not serious	Not serious	Serious limitationc	Not serious	Not serious	No	No	No	Very low
Gastric cancer incidence	B vs. non-B	Zhiwei Wang, 2012[5]	24	Not serious	Not serious	Not serious	Not serious	Not serious	No	No	No	Low
Gastric cancer incidence	B vs. AB	Peijian Ding, 2019[6]	5	Not serious	Not serious	Serious limitationc	Not serious	Not serious	No	No	No	Very low
Gastric cancer incidence	B vs. O	Huijie Cui, 2023[1]	40	Not serious	Not serious	Not serious	Not serious	Serious limitationd	No	No	No	Very low
Gastric cancer incidence	AB vs. non-AB	Zhiwei Wang, 2012[5]	24	Not serious	Not serious	Not serious	Not serious	Not serious	No	No	No	Low
Gastric cancer incidence	AB vs. O	Huijie Cui, 2023[1]	40	Not serious	Not serious	Not serious	Not serious	Not serious	No	No	No	Low
Gastric cancer incidence	O vs. non-O	Zhiwei Wang, 2012[5]	26	Not serious	Not serious	Not serious	Not serious	Not serious	No	No	No	Low
Gastric cancer overall survival	A vs. O	Peijian Ding, 2019[6]	5	Not serious	Not serious	Serious limitationc	Not serious	Not serious	No	No	No	Very low
Gastric cancer overall survival	B vs. O	Peijian Ding, 2019[6]	5	Not serious	Not serious	Serious limitationc	Not serious	Not serious	No	No	No	Very low
Gastric cancer overall survival	AB vs. O	Peijian Ding, 2019[6]	5	Not serious	Not serious	Serious limitationc	Not serious	Not serious	No	No	No	Very low
Hepatocellular carcinoma incidence ( compared with hepatitis)	A vs. non-A	Fufang Liu,2018[7]	3	Not serious	Not serious	Serious limitationc	Not serious	Not serious	No	No	No	Very low
Hepatocellular carcinoma incidence ( compared with hepatitis)	B vs. non-B	Fufang Liu,2018[7]	3	Not serious	Not serious	Not serious	Not serious	Not serious	No	No	No	Low
Hepatocellular carcinoma incidence (compared with hepatitis)	AB vs. non-AB	Fufang Liu,2018[7]	3	Not serious	Not serious	Not serious	Not serious	Not serious	No	No	No	Low
Hepatocellular carcinoma incidence ( compared with hepatitis)	O vs. non-O	Fufang Liu,2018[7]	3	Not serious	Not serious	Serious limitationc	Not serious	Not serious	No	No	No	Very low
Hepatocellular carcinoma incidence (compared with the healthy)	A vs. non-A	Fufang Liu,2018[7]	4	Not serious	Not serious	Serious limitationc	Not serious	Not serious	No	No	No	Very low
Hepatocellular carcinoma incidence (compared with the healthy)	B vs. non-B	Fufang Liu,2018[7]	3	Not serious	Not serious	Serious limitationc	Not serious	Not serious	No	No	No	Very low
Hepatocellular carcinoma incidence ( compared with the healthy)	AB vs. non-AB	Fufang Liu,2018[7]	4	Not serious	Not serious	Not serious	Not serious	Not serious	No	No	No	Low
Hepatocellular carcinoma incidence (compared with the healthy)	O vs. non-O	Fufang Liu,2018[7]	4	Not serious	Not serious	Not serious	Not serious	Not serious	No	No	No	Low
Kidney cancer incidence	A vs. O	Huijie Cui, 2023[1]	4	Not serious	Not serious	Serious limitationc	Not serious	Not serious	No	No	No	Very low
Kidney cancer incidence	B vs. O	Huijie Cui, 2023[1]	4	Not serious	Not serious	Serious limitationc	Not serious	Not serious	No	No	No	Very low
Kidney cancer incidence	AB vs. O	Huijie Cui, 2023[1]	4	Not serious	Not serious	Not serious	Not serious	Not serious	No	No	No	Low
Leukemia incidence	A vs. O	Huijie Cui, 2023[1]	9	Serious limitationa	Not serious	Not serious	Not serious	Not serious	No	No	No	Very low
Leukemia incidence	B vs. O	Huijie Cui, 2023[1]	9	Not serious	Not serious	Not serious	Not serious	Serious limitationd	No	No	No	Very low
Leukemia incidence	AB vs. O	Huijie Cui, 2023[1]	9	Serious limitationa	Not serious	Not serious	Not serious	Serious limitationd	No	No	No	Very low
Liver cancer incidence	A vs. O	Huijie Cui, 2023[1]	11	Not serious	Not serious	Serious limitationc	Not serious	Serious limitationd	No	No	No	Very low
Liver cancer incidence	B vs. O	Huijie Cui, 2023[1]	11	Not serious	Not serious	Serious limitationc	Not serious	Serious limitationd	No	No	No	Very low
Liver cancer incidence	AB vs. O	Huijie Cui, 2023[1]	11	Not serious	Not serious	Not serious	Not serious	Not serious	No	No	No	Low
Lung cancer incidence	A vs. O	Huijie Cui, 2023[1]	12	Not serious	Not serious	Serious limitationc	Not serious	Not serious	No	No	No	Very low
Lung cancer incidence	B vs. O	Huijie Cui, 2023[1]	12	Not serious	Not serious	Not serious	Not serious	Not serious	No	No	No	Low
Lung cancer incidence	AB vs. O	Huijie Cui, 2023[1]	12	Not serious	Not serious	Serious limitationc	Not serious	Not serious	No	No	No	Very low
Lung cancer incidence (cohort studies)	A vs. non-A	Haotian Yang, 2022[8]	3	Not serious	Not serious	Not serious	Not serious	Not serious	No	No	No	Low
Lung cancer incidence (cohort studies)	B vs. non-B	Haotian Yang, 2022[8]	3	Not serious	Not serious	Serious limitationc	Not serious	Not serious	No	No	No	Very low
Lung cancer incidence (cohort studies)	AB vs. non-AB	Haotian Yang, 2022[8]	3	Not serious	Not serious	Serious limitationc	Not serious	Not serious	No	No	No	Very low
Lung cancer incidence (cohort studies)	O vs. non-O	Haotian Yang, 2022[8]	3	Not serious	Not serious	Serious limitationc	Not serious	Not serious	No	No	No	Very low
Lung cancer incidence (case‑controlled studies)	A vs. non-A	Haotian Yang, 2022[8]	26	Not serious	Not serious	Serious limitationc	Not serious	Not serious	No	No	No	Very low
Lung cancer incidence (case‑controlled studies)	B vs. non-B	Haotian Yang, 2022[8]	26	Not serious	Not serious	Serious limitationc	Not serious	Not serious	No	No	No	Very low
Lung cancer incidence (case‑controlled studies)	AB vs. non-AB	Haotian Yang, 2022[8]	26	Not serious	Not serious	Serious limitationc	Not serious	Not serious	No	No	No	Very low
Lung cancer incidence (case‑controlled studies)	O vs. non-O	Haotian Yang, 2022[8]	26	Not serious	Not serious	Serious limitationc	Not serious	Not serious	No	No	No	Very low
Melanoma incidence	A vs. O	Huijie Cui, 2023[1]	4	Not serious	Not serious	Serious limitationc	Not serious	Not serious	No	No	No	Very low
Melanoma incidence	B vs. O	Huijie Cui, 2023[1]	4	Not serious	Not serious	Not serious	Not serious	Not serious	No	No	No	Low
Melanoma incidence	AB vs. O	Huijie Cui, 2023[1]	4	Not serious	Not serious	Not serious	Not serious	Not serious	No	No	No	Low
Nasopharyngeal cancer incidence (in Chinese patients)	A vs. non-A	Shaowu Jing, 2021[9]	3	Not serious	Not serious	Not serious	Not serious	Not serious	No	No	No	Low
Nasopharyngeal cancer incidence (in Chinese patients)	O vs. non-O	Shaowu Jing, 2021[9]	3	Not serious	Not serious	Serious limitationc	Not serious	Not serious	No	No	No	Very low
Nasopharyngeal cancer incidence (in the whole involved patients)	A vs. non-A	Shaowu Jing, 2021[9]	4	Not serious	Not serious	Serious limitationc	Not serious	Not serious	No	No	No	Very low
Nasopharyngeal cancer incidence (in the whole involved patients)	O vs. non-O	Shaowu Jing, 2021[9]	4	Not serious	Not serious	Serious limitationc	Not serious	Not serious	No	No	No	Very low
Non-melanoma skin cancer incidence	A vs. O	Huijie Cui, 2023[1]	5	Not serious	Not serious	Serious limitationc	Not serious	Not serious	No	No	No	Very low
Non-melanoma skin cancer incidence	B vs. O	Huijie Cui, 2023[1]	5	Not serious	Not serious	Not serious	Not serious	Not serious	No	No	No	Low
Non-melanoma skin cancer incidence	AB vs. O	Huijie Cui, 2023[1]	5	Not serious	Not serious	Serious limitationc	Not serious	Not serious	No	No	No	Very low
Oral cancer incidence	A vs. non-A	Abhinav Singh, 2021[10]	10	Not serious	Not serious	Not serious	Not serious	Not serious	No	No	No	Low
Oral cancer incidence	A vs. O	Huijie Cui, 2023[1]	7	Not serious	Not serious	Serious limitationc	Not serious	Not serious	No	No	No	Very low
Oral cancer incidence	B vs. non-B	Abhinav Singh, 2021[10]	10	Not serious	Not serious	Serious limitationc	Not serious	Not serious	No	No	No	Very low
Oral cancer incidence	B vs. O	Huijie Cui, 2023[1]	7	Not serious	Not serious	Not serious	Not serious	Not serious	No	No	No	Low
Oral cancer incidence	AB vs. non-AB	Abhinav Singh, 2021[10]	10	Not serious	Not serious	Serious limitationc	Not serious	Not serious	No	No	No	Very low
Oral cancer incidence	AB vs. O	Huijie Cui, 2023[1]	7	Not serious	Not serious	Serious limitationc	Not serious	Serious limitationd	No	No	No	Very low
Oral cancer incidence	O vs. non-O	Abhinav Singh, 2021[10]	10	Not serious	Not serious	Not serious	Not serious	Not serious	No	No	No	Low
Ovarian cancer overall survival	A vs. O	Nazanin Razzaghi, 2020[11]	5	Not serious	Not serious	Serious limitationc	Not serious	Not serious	No	No	No	Very low
Ovarian cancer overall survival	B vs. O	Nazanin Razzaghi, 2020[11]	4	Not serious	Not serious	Serious limitationc	Not serious	Not serious	No	No	No	Very low
Ovarian cancer overall survival	AB vs. O	Nazanin Razzaghi, 2020[11]	4	Not serious	Not serious	Serious limitationc	Not serious	Not serious	No	No	No	Very low
Ovary cancer incidence	A vs. O	Huijie Cui, 2023[1]	5	Serious limitationa	Not serious	Not serious	Not serious	Not serious	No	No	No	Very low
Ovary cancer incidence	B vs. O	Huijie Cui, 2023[1]	5	Serious limitationa	Not serious	Not serious	Not serious	Not serious	No	No	No	Very low
Ovary cancer incidence	AB vs. O	Huijie Cui, 2023[1]	5	Serious limitationa	Not serious	Serious limitationc	Not serious	Not serious	No	No	No	Very low
Pancreatic cancer incidence	A vs. O	Huijie Cui, 2023[1]	22	Not serious	Not serious	Not serious	Not serious	Not serious	No	No	No	Low
Pancreatic cancer incidence	B vs. O	Huijie Cui, 2023[1]	21	Not serious	Not serious	Not serious	Not serious	Not serious	No	No	No	Low
Pancreatic cancer incidence	AB vs. O	Huijie Cui, 2023[1]	21	Not serious	Not serious	Not serious	Not serious	Not serious	No	No	No	Low
Pancreatic cancer incidence	Non-O vs. O	Harvey A. Risch, 2013[12]	24	Not serious	Not serious	Not serious	Not serious	Not serious	No	No	No	Low
Pancreatic cancer incidence	O vs. non-O	Harvey A. Risch, 2012[13]	24	Not serious	Not serious	Not serious	Not serious	Not serious	No	No	No	Low
Pancreatic cancer incidence (CagA-nonendemic populations)	A vs. O	Harvey A. Risch, 2012[13]	12	Not serious	Not serious	Not serious	Not serious	Not serious	No	Yese	No	Moderate
Pancreatic cancer incidence (CagA-nonendemic populations)	B vs. O	Harvey A. Risch, 2012[13]	10	Not serious	Not serious	Not serious	Not serious	Not serious	No	Yese	No	Moderate
Pancreatic cancer incidence (CagA-nonendemic populations)	AB vs. O	Harvey A. Risch, 2012[13]	10	Not serious	Not serious	Not serious	Not serious	Not serious	No	Yese	No	Moderate
Pancreatic cancer incidence (CagA-nonendemic populations)	O vs. non-O	Harvey A. Risch, 2012[13]	13	Not serious	Not serious	Not serious	Not serious	Not serious	No	Yese	No	Moderate
Pancreatic cancer incidence(CagA-endemic populations)	A vs. O	Harvey A. Risch, 2012[13]	10	Not serious	Not serious	Not serious	Not serious	Not serious	No	Yese	No	Moderate
Pancreatic cancer incidence(CagA-endemic populations)	B vs. O	Harvey A. Risch, 2012[13]	11	Not serious	Not serious	Not serious	Not serious	Not serious	No	Yese	No	Moderate
Pancreatic cancer incidence(CagA-endemic populations)	AB vs. O	Harvey A. Risch, 2012[13]	9	Not serious	Not serious	Not serious	Not serious	Not serious	No	Yese	No	Moderate
Pancreatic cancer incidence(CagA-endemic populations)	O vs. non-O	Harvey A. Risch, 2012[13]	12	Not serious	Not serious	Not serious	Not serious	Not serious	No	Yese	No	Moderate
Prostate cancer incidence	A vs. O	Huijie Cui, 2023[1]	6	Not serious	Not serious	Not serious	Not serious	Not serious	No	No	No	Low
Prostate cancer incidence	B vs. O	Huijie Cui, 2023[1]	6	Not serious	Not serious	Not serious	Not serious	Not serious	No	No	No	Low
Prostate cancer incidence	AB vs. O	Huijie Cui, 2023[1]	6	Not serious	Not serious	Not serious	Not serious	Not serious	No	No	No	Low
Testis cancer incidence	A vs. O	Huijie Cui, 2023[1]	3	Serious limitationa	Not serious	Not serious	Not serious	Not serious	No	No	No	Very low
Testis cancer incidence	B vs. O	Huijie Cui, 2023[1]	3	Serious limitationa	Not serious	Not serious	Not serious	Not serious	No	No	No	Very low
Testis cancer incidence	AB vs. O	Huijie Cui, 2023[1]	3	Serious limitationa	Not serious	Not serious	Not serious	Not serious	No	No	No	Very low
Thyroid cancer incidence	A vs. O	Huijie Cui, 2023[1]	4	Not serious	Not serious	Serious limitationc	Not serious	Not serious	No	No	No	Very low
Thyroid cancer incidence	B vs. O	Huijie Cui, 2023[1]	4	Not serious	Not serious	Serious limitationc	Not serious	Not serious	No	No	No	Very low
Thyroid cancer incidence	AB vs. O	Huijie Cui, 2023[1]	4	Not serious	Not serious	Not serious	Not serious	Not serious	No	No	No	Low
Infection outcomes
Active placental infection (in primiparae)	O vs. non-O	Ayola A Adegnika, 2011[14]	3	Serious limitationa	Not serious	Not serious	Not serious	Not serious	No	No	No	Very low
Active placental infection (in multiparae)	O vs. non-O	Ayola A Adegnika, 2011[14]	3	Serious limitationa	Not serious	Serious limitationc	Not serious	Not serious	No	No	No	Very low
Corona Virus Disease 2019 infection	A vs. non-A	Marta Gutiérrez-Valencia, 2021[15]	29	Not serious	Not serious	Serious limitationc	Not serious	Serious limitationd	No	No	No	Very low
Corona Virus Disease 2019 infection with hospitalization	A vs. non-A	Marta Gutiérrez-Valencia, 2021[15]	11	Not serious	Not serious	Not serious	Not serious	Not serious	No	No	No	Low
Corona Virus Disease 2019 infection with mechanical ventilation	A vs. non-A	Marta Gutiérrez-Valencia, 2021[15]	13	Not serious	Not serious	Serious limitationc	Not serious	Not serious	No	No	No	Very low
Corona Virus Disease 2019 infection with admission to intensive care unit	A vs. non-A	Marta Gutiérrez-Valencia, 2021[15]	18	Not serious	Not serious	Not serious	Not serious	Not serious	No	No	No	Low
Corona Virus Disease 2019 infection	A vs. B	George Balaouras, 2022[16]	22	Not serious	Not serious	Not serious	Not serious	Serious limitationd	No	No	No	Very low
Corona Virus Disease 2019 infection	A vs. AB	George Balaouras, 2022[16]	22	Not serious	Not serious	Not serious	Not serious	Not serious	No	No	No	Low
Corona Virus Disease 2019 infection	A vs. O	George Balaouras, 2022[16]	22	Not serious	Not serious	Serious limitationc	Not serious	Serious limitationd	No	No	No	Very low
Corona Virus Disease 2019 infection	B vs. non-B	Marta Gutiérrez-Valencia, 2021[15]	29	Not serious	Not serious	Serious limitationc	Not serious	Not serious	No	No	No	Very low
Corona Virus Disease 2019 infection with hospitalization	B vs. non-B	Marta Gutiérrez-Valencia, 2021[15]	11	Not serious	Not serious	Serious limitationc	Not serious	Not serious	No	No	No	Very low
Corona Virus Disease 2019 infection with mechanical ventilation	B vs. non-B	Marta Gutiérrez-Valencia, 2021[15]	13	Not serious	Serious limitationb	Not serious	Not serious	Not serious	No	No	No	Very low
Corona Virus Disease 2019 infection with admission to intensive care unit	B vs. non-B	Marta Gutiérrez-Valencia, 2021[15]	18	Not serious	Not serious	Not serious	Not serious	Not serious	No	No	No	Low
Corona Virus Disease 2019 infection	B vs. AB	George Balaouras, 2022[16]	22	Not serious	Not serious	Not serious	Not serious	Not serious	No	No	No	Low
Corona Virus Disease 2019 infection	B vs. O	George Balaouras, 2022[16]	22	Not serious	Not serious	Not serious	Not serious	Not serious	No	No	No	Low
Corona Virus Disease 2019 infection	AB vs. non-AB	Federico Banchelli, 2022[17]	22	Not serious	Not serious	Serious limitationc	Not serious	Not serious	No	No	No	Very low
Corona Virus Disease 2019 infection	O vs. AB	George Balaouras, 2022[16]	22	Not serious	Not serious	Not serious	Not serious	Not serious	No	No	No	Low
Corona Virus Disease 2019 infection	O vs. non-O	Marta Gutiérrez-Valencia, 2021[15]	29	Not serious	Not serious	Serious limitationc	Not serious	Serious limitationd	No	No	No	Very low
Corona Virus Disease 2019 infection with hospitalization	O vs. non-O	George Balaouras, 2022[16]	11	Not serious	Not serious	Not serious	Not serious	Not serious	No	No	No	Low
Corona Virus Disease 2019 infection with mechanical ventilation	O vs. non-O	Marta Gutiérrez-Valencia, 2021[15]	20	Not serious	Not serious	Not serious	Not serious	Not serious	No	No	No	Low
Corona Virus Disease 2019 infection with admission to intensive care unit	O vs. non-O	Marta Gutiérrez-Valencia, 2021[15]	13	Not serious	Not serious	Not serious	Not serious	Not serious	No	No	No	Low
Corona Virus Disease 2019 infection	Rh+ vs. Rh-	Marta Gutiérrez-Valencia, 2021[15]	10	Not serious	Not serious	Not serious	Not serious	Not serious	No	No	No	Low
Corona Virus Disease 2019 mortality	A vs. non-A	Marta Gutiérrez-Valencia, 2021	26	Not serious	Not serious	Not serious	Not serious	Not serious	No	No	No	Low
Corona Virus Disease 2020 mortality	A/AB vs. B/O	Bhattacharjee S, 2022[18]	6	Not serious	Not serious	Not serious	Not serious	Not serious	No	No	No	Low
Corona Virus Disease 2019 mortality	B vs. non-B	Marta Gutiérrez-Valencia, 2021[15]	24	Not serious	Not serious	Not serious	Not serious	Not serious	No	No	No	Low
Corona Virus Disease 2019 mortality	AB vs. non-AB	Nanyang Liu, 2021[19]	4	Not serious	Not serious	Not serious	Not serious	Not serious	No	No	No	Low
Corona Virus Disease 2019 mortality	O vs. non-O	Marta Gutiérrez-Valencia, 2021[15]	25	Not serious	Not serious	Not serious	Not serious	Not serious	No	No	No	Low
Corona Virus Disease 2019 severity	A vs. non-A	Bingbing Wu, 2020[20]	3	Not serious	Not serious	Not serious	Not serious	Not serious	No	No	No	Low
Corona Virus Disease 2019 severity	A/AB vs. B/O	Bhattacharjee S, 2022[18]	9	Not serious	Serious limitationb	Not serious	Not serious	Not serious	No	No	No	Very low
Corona Virus Disease 2019 severity	B vs. non-B	Bingbing Wu, 2020[20]	3	Not serious	Serious limitationb	Not serious	Not serious	Not serious	No	No	No	Very low
Corona Virus Disease 2019 severity	O vs. non-O	Bingbing Wu, 2020[20]	3	Not serious	Serious limitationb	Not serious	Not serious	Not serious	No	No	No	Very low
Corona Virus Disease 2019 severity (intubation)	O vs. non-O	Massimo Franchini, 2021[21]	4	Not serious	Not serious	Not serious	Not serious	Not serious	No	No	No	Low
Corona Virus Disease 2019 severity (severe/intensive care unit)	O vs. non-O	Massimo Franchini, 2021[21]	7	Not serious	Not serious	Not serious	Not serious	Not serious	No	No	No	Low
H. pylori infection	A vs. non-A	Zakaria Chakrani, 2018[22]	28	Not serious	Not serious	Serious limitationc	Not serious	Not serious	No	No	No	Very low
H. pylori infection	B vs. non-B	Zakaria Chakrani, 2018[22]	27	Not serious	Not serious	Serious limitationc	Not serious	Not serious	No	No	No	Very low
H. pylori infection	AB vs. non-AB	Zakaria Chakrani, 2018[22]	27	Not serious	Not serious	Not serious	Not serious	Not serious	No	No	No	Low
H. pylori infection	O vs. non-O	Zakaria Chakrani, 2018[22]	30	Not serious	Not serious	Serious limitationc	Not serious	Not serious	No	No	No	Very low
H. pylori infection	Rh+ vs. Rh-	Zakaria Chakrani, 2018[22]	7	Not serious	Not serious	Not serious	Not serious	Not serious	No	No	No	Low
Hepatitis B virus infection	B vs. non-B	Wenzhan Jing, 2020[23]	37	Not serious	Not serious	Serious limitationc	Not serious	Not serious	No	No	No	Very low
Hepatitis B virus infection	O vs. non-O	Wenzhan Jing, 2020[23]	38	Not serious	Not serious	Serious limitationc	Not serious	Not serious	No	No	No	Very low
Human immunodeficiency virus infection	A vs. non‐A	Maryam Noori, 2021[24]	49	Not serious	Not serious	Serious limitationc	Not serious	Not serious	No	No	No	Very low
Human immunodeficiency virus infection	B vs. non‐B	Maryam Noori, 2021[24]	49	Not serious	Not serious	Serious limitationc	Not serious	Not serious	No	No	No	Very low
Human immunodeficiency virus infection	AB vs. non‐AB	Maryam Noori, 2021[24]	49	Not serious	Not serious	Serious limitationc	Not serious	Not serious	No	No	No	Very low
Human immunodeficiency virus infection	O vs. non‐O	Maryam Noori, 2021[24]	49	Not serious	Not serious	Serious limitationc	Not serious	Not serious	No	No	No	Very low
Malaria infection (cross-sectional studies)	O vs. non-O	Marı´a-Paz Loscertales, 2007[25]	11	Not serious	Not serious	Not serious	Not serious	Not serious	No	No	No	Low
Malaria infection (case-control studies)	O vs. non-O	Marı´a-Paz Loscertales, 2007[25]	7	Not serious	Not serious	Not serious	Not serious	Not serious	No	No	No	Low
Malaria infection	Rh- vs. Rh +	Yanisa Rattanapan, 2023[26]	13	Serious limitationa	Not serious	Serious limitationc	Not serious	Serious limitationd	No	No	No	Very low
Malaria infection (in multiparae)	A vs. non-A	Ling Ai, 2022[27]	5	Not serious	Not serious	Not serious	Not serious	Not serious	No	No	No	Low
Malaria infection (in multiparae)	B vs. non-B	Ling Ai, 2022[27]	5	Not serious	Not serious	Not serious	Not serious	Not serious	No	No	No	Low
Malaria infection (in multiparae)	AB vs. non-AB	Ling Ai, 2022[27]	5	Not serious	Not serious	Serious limitationc	Not serious	Not serious	No	No	No	Very low
Malaria infection (in multiparae)	O vs. non-O	Ling Ai, 2022[27]	5	Not serious	Not serious	Not serious	Not serious	Not serious	No	No	No	Low
Malaria infection (in primiparae)	A vs. non-A	Ling Ai, 2022[27]	5	Not serious	Not serious	Not serious	Not serious	Not serious	No	No	No	Low
Malaria infection (in primiparae)	B vs. non-B	Ling Ai, 2022[27]	5	Not serious	Not serious	Not serious	Not serious	Not serious	No	No	No	Low
Malaria infection (in primiparae)	AB vs. non-AB	Ling Ai, 2022[27]	5	Not serious	Not serious	Not serious	Not serious	Not serious	No	No	No	Low
Malaria infection (in primiparae)	O vs. non-O	Ling Ai, 2022[27]	5	Not serious	Not serious	Serious limitationc	Not serious	Not serious	No	No	No	Very low
Malaria infection (severe)	A vs. non-A	Aditya K Panda, 2011[28]	6	Not serious	Not serious	Not serious	Not serious	Serious limitationd	No	No	No	Very low
Malaria infection (severe)	B vs. non-B	Aditya K Panda, 2011[28]	5	Not serious	Not serious	Not serious	Not serious	Not serious	No	No	No	Low
Malaria severity	O vs. non-O	Maria-Paz Loscertales, 2007[25]	7	Not serious	Not serious	Serious limitationc	Not serious	Not serious	No	No	No	Very low
Norovirus infection	A vs. non-A	Yingyin Liao, 2020[29]	13	Not serious	Not serious	Not serious	Not serious	Not serious	No	No	No	Low
Norovirus infection	B vs. non-B	Yingyin Liao, 2020[29]	11	Not serious	Not serious	Not serious	Not serious	Not serious	No	No	No	Low
Norovirus infection	AB vs. non‐AB	Yingyin Liao, 2020[29]	11	Not serious	Not serious	Not serious	Not serious	Not serious	No	No	No	low
Norovirus infection	O vs. non-O	Yingyin Liao, 2020[29]	13	Not serious	Not serious	Not serious	Not serious	Not serious	No	No	No	low
P. falciparum infection (asymptomatic)	A vs. O	Abraham Degarege, 2019[30]	6	Serious limitationa	Not serious	Not serious	Not serious	Not serious	No	No	No	Very low
P. falciparum infection (asymptomatic)	B vs. O	Abraham Degarege, 2019[30]	6	Serious limitationa	Not serious	Not serious	Not serious	Not serious	No	No	No	Very low
P. falciparum infection (asymptomatic)	AB vs. O	Abraham Degarege, 2019[30]	3	Not serious	Not serious	Not serious	Not serious	Not serious	No	No	No	Low
P. falciparum infection (asymptomatic)	Non-O vs. O	Abraham Degarege, 2019[30]	6	Serious limitationa	Not serious	Not serious	Not serious	Serious limitationd	No	No	No	Very low
P. falciparum infection (asymptomatic/uncomplicated)	A vs. O	Abraham Degarege, 2019[30]	4	Not serious	Not serious	Not serious	Not serious	Not serious	No	No	No	Low
P. falciparum infection (asymptomatic/uncomplicated)	B vs. O	Abraham Degarege, 2019[30]	4	Not serious	Not serious	Not serious	Not serious	Not serious	No	No	No	Low
P. falciparum infection (asymptomatic/uncomplicated)	AB vs. O	Abraham Degarege, 2019[30]	3	Not serious	Not serious	Not serious	Not serious	Not serious	No	No	No	Low
P. falciparum infection (asymptomatic/uncomplicated)	Non-O vs. O	Abraham Degarege, 2019[30]	4	Not serious	Not serious	Not serious	Not serious	Not serious	No	No	No	Low
P. falciparum infection (severe, compared with uncomplicated P. falciparum infection)	A vs. O	Abraham Degarege, 2019[31]	15	Not serious	Not serious	Serious limitationc	Not serious	Serious limitationd	No	No	No	Very low
P. falciparum infection (severe, compared with uncomplicated P. falciparum infection)	B vs. O	Abraham Degarege, 2019[31]	14	Not serious	Not serious	Serious limitationc	Not serious	Serious limitationd	No	No	No	Very low
P. falciparum infection (severe, compared with uncomplicated P. falciparum infection)	AB vs. O	Abraham Degarege, 2019[31]	12	Not serious	Not serious	Not serious	Not serious	Not serious	No	No	No	Low
P. falciparum infection (severe, compared with uncomplicated P. falciparum infection)	Non-O vs. O	Abraham Degarege, 2019[31]	15	Not serious	Not serious	Serious limitationc	Not serious	Serious limitationd	No	No	No	Very low
P. falciparum infection (severe, compared with uninfected or healthy individuals)	A vs. O	Abraham Degarege, 2019[31]	8	Not serious	Not serious	Not serious	Not serious	Not serious	No	No	No	Low
P. falciparum infection (severe, compared with uninfected or healthy individuals)	B vs. O	Abraham Degarege, 2019[31]	7	Not serious	Not serious	Not serious	Not serious	Not serious	Yes†	No	No	Moderate
P. falciparum infection (severe, compared with uninfected or healthy individuals)	AB vs. O	Abraham Degarege, 2019[31]	7	Not serious	Not serious	Not serious	Not serious	Not serious	No	No	No	Low
P. falciparum infection (severe, compared with uninfected or healthy individuals)	Non-O vs. O	Abraham Degarege, 2019[31]	9	Not serious	Not serious	Not serious	Not serious	Not serious	No	No	No	Low
P. falciparum infection (uncomplicated)	A vs. O	Abraham Degarege, 2019[30]	15	Not serious	Not serious	Not serious	Not serious	Not serious	No	No	No	Low
P. falciparum infection (uncomplicated)	B vs. O	Abraham Degarege, 2019[30]	15	Not serious	Not serious	Serious limitationc	Not serious	Not serious	No	No	No	Very low
P. falciparum infection (uncomplicated)	AB vs. O	Abraham Degarege, 2019[30]	11	Not serious	Not serious	Not serious	Not serious	Not serious	No	No	No	Low
P. falciparum infection (uncomplicated)	Non-O vs. O	Abraham Degarege, 2019[30]	17	Not serious	Not serious	Serious limitationc	Not serious	Not serious	No	No	No	Very low
Schistosoma haematobium incidence	O vs. non-O	R.E. Tiongco, 2018[32]	5	Serious limitationa	Not serious	Serious limitationc	Not serious	Not serious	No	No	No	Very low
Schistosoma mansoni incidence	O vs. non-O	R.E. Tiongco, 2018[32]	6	Not serious	Not serious	Serious limitationc	Not serious	Serious limitationd	No	No	No	Very low
Schistosoma incidence	O vs. non-O	R.E. Tiongco, 2018[32]	11	Not serious	Not serious	Serious limitationc	Not serious	Serious limitationd	No	No	No	Very low
Severe falciparum infection	AB vs. non-AB	Aditya K Panda, 2011[28]	5	Not serious	Not serious	Not serious	Not serious	Not serious	No	No	No	Low
Severe falciparum infection	O vs. non-O	Aditya K Panda, 2011[28]	6	Not serious	Not serious	Not serious	Not serious	Not serious	No	No	No	Low
Toxoplasma infection	A vs.non-A	Tooran Nayeri, 2023[33]	33	Serious limitationa	Not serious	Not serious	Not serious	Not serious	No	No	No	Very low
Toxoplasma infection	B vs.non-B	Tooran Nayeri, 2023[33]	33	Serious limitationa	Not serious	Not serious	Not serious	Not serious	No	No	No	Very low
Toxoplasma infection	AB vs.non-AB	Tooran Nayeri, 2023[33]	33	Serious limitationa	Not serious	Serious limitationc	Not serious	Not serious	No	No	No	Very low
Toxoplasma infection	O vs.non-O	Tooran Nayeri, 2023[33]	33	Serious limitationa	Not serious	Not serious	Not serious	Not serious	No	No	No	Very low
Cardiovascular and cerebrovascular outcomes
Angina incidence	A vs. O	O. WU, 2007[34]	6	Not serious	Not serious	Not serious	Not serious	Not serious	No	No	No	Low
Angina incidence	Non-O vs. O	O. WU, 2007[34]	8	Not serious	Not serious	Not serious	Not serious	Not serious	No	No	No	Low
Cerebral ischemia of arterial origin incidence	A vs. O	O. WU, 2007[34]	6	Not serious	Not serious	Not serious	Not serious	Not serious	No	No	No	Low
Cerebral ischemia of arterial origin incidence	Non-O vs. O	O. WU, 2007[34]	7	Not serious	Not serious	Not serious	Not serious	Serious limitationd	No	No	No	Very low
Coronary artery disease incidence	A vs. non-A	ZhuoChen, 2016[35]	14	Not serious	Not serious	Serious limitationc	Not serious	Not serious	No	No	No	Very low
Coronary artery disease incidence	B vs. non-B	ZhuoChen, 2016[35]	13	Not serious	Not serious	Not serious	Not serious	Not serious	No	No	No	Low
Coronary artery disease incidence	AB vs. non-AB	ZhuoChen, 2016[35]	14	Not serious	Not serious	Serious limitationc	Not serious	Not serious	No	No	No	Very low
Coronary artery disease incidence	O vs. non-O	ZhuoChen, 2016[35]	16	Not serious	Not serious	Serious limitationc	Not serious	Not serious	No	No	No	Very low
Coronary artery disease incidence	Non-O vs. O	Hisato Takagi, 2015[36]	12	Not serious	Not serious	Serious limitationc	Not serious	Not serious	No	No	No	Very low
Coronary heart disease incidence	Non-O vs. O	Meian He, 2012[37]	6	Serious limitationa	Not serious	Serious limitationc	Not serious	Not serious	No	No	No	Very low
Ischemic stroke incidence	O vs. non-O	Francesco Dentali, 2014[38]	6	Serious limitationa	Not serious	Not serious	Not serious	Serious limitationd	No	No	No	Very low
Myocardial infarction incidence	A vs. O	O. WU, 2007[34]	19	Not serious	Not serious	Serious limitationc	Not serious	Not serious	No	No	No	Very low
Myocardial infarction incidence	Non-O vs. O	O. WU, 2007[34]	22	Serious limitationa	Not serious	Serious limitationc	Not serious	Not serious	No	No	No	Very low
Myocardial infarction incidence	O vs. non-O	Francesco Dentali, 2014[34]	22	Not serious	Not serious	Serious limitationc	Not serious	Not serious	No	No	No	Very low
Peripheral vascular disease incidence	A vs. O	O. WU, 2007[34]	8	Not serious	Not serious	Serious limitationc	Not serious	Not serious	No	No	No	Very low
Peripheral vascular disease incidence	Non-O vs. O	O. WU, 2007[34]	8	Not serious	Not serious	Not serious	Not serious	Not serious	No	No	No	Low
Venous thromboembolism incidence	A vs. O	O. WU, 2007[34]	17	Not serious	Not serious	Serious limitationc	Not serious	Serious limitationd	No	No	No	Very low
Venous thromboembolism incidence	Non-O vs. O	Francesco Dentali, 2012[39]	38	Not serious	Not serious	Serious limitationc	Not serious	Serious limitationd	No	No	No	Very low
Venous Thromboembolism (children with cancer)	Non-O vs. O	Lam Shin Cheung, 2021[40]	5	Not serious	Not serious	Not serious	Not serious	Serious limitationd	No	No	No	Very low
Venous thromboembolism incidence (patients with cancer)	Non-O vs. O	Fumihiko Urabe, 2021[41]	5	Not serious	Not serious	Not serious	Not serious	Serious limitationd	No	No	No	Very low
Venous thromboembolism incidence (patients who underwent pelvic surgery for urological cancer)	Non-O vs. O	Fumihiko Urabe, 2021[41]	3	Not serious	Not serious	Not serious	Not serious	Serious limitationd	No	No	No	Very low
Venous thromboembolism incidence (patients with peripherally inserted central catheters)	A vs. non-A	Qiang Zhang, 2022[42]	4	Not serious	Not serious	Not serious	Not serious	Not serious	No	No	No	Low
Venous thromboembolism incidence (patients with peripherally inserted central catheters)	B vs. non-B	Qiang Zhang, 2022[42]	4	Not serious	Not serious	Not serious	Not serious	Not serious	Yes†	No	No	Moderate
Venous thromboembolism incidence (patients with peripherally inserted central catheters)	AB vs. non-AB	Qiang Zhang, 2022[42]	4	Not serious	Not serious	Not serious	Not serious	Not serious	Yes†	No	No	Moderate
Venous thromboembolism incidence (patients with peripherally inserted central catheters)	O vs. non-O	Qiang Zhang, 2022[42]	4	Not serious	Not serious	Not serious	Not serious	Not serious	No	No	No	Low
Oral related outcome
Mild periodontitis incidence (compared with moderate or severe periodontitis)	A vs. non-A	Mansour AI-Askar,2022[43]	3	Serious limitationa	Not serious	Not serious	Not serious	Not serious	No	No	No	Very low
Mild periodontitis incidence (compared with moderate or severe periodontitis)	B vs. non-B	Mansour AI-Askar,2022[43]	3	Serious limitationa	Not serious	Serious limitationc	Not serious	Not serious	No	No	No	Very low
Mild periodontitis incidence (compared with moderate or severe periodontitis)	AB vs. non‐AB	Mansour AI-Askar,2022[43]	3	Serious limitationa	Not serious	Not serious	Not serious	Not serious	No	No	No	Very low
Mild periodontitis incidence (compared with moderate or severe periodontitis)	O vs. non-O	Mansour AI-Askar,2022[43]	3	Serious limitationa	Not serious	Serious limitationc	Not serious	Not serious	No	No	No	Very low
Oral potentially malignant disorders incidence	A vs. non-A	Abhinav Singh, 2021[10]	6	Not serious	Not serious	Serious limitationc	Not serious	Not serious	No	No	No	Very low
Oral potentially malignant disorders incidence	B vs. non-B	Abhinav Singh, 2021[10]	6	Not serious	Not serious	Serious limitationc	Not serious	Not serious	No	No	No	Very low
Oral potentially malignant disorders incidence	AB vs. non-AB	Abhinav Singh, 2021[10]	4	Not serious	Not serious	Serious limitationc	Not serious	Serious limitationd	No	No	No	Very low
Oral potentially malignant disorders incidence	O vs. non-O	Abhinav Singh, 2021[10]	6	Not serious	Not serious	Not serious	Not serious	Not serious	No	No	No	Low
Oral submucous fibrosis incidence	A vs. non-A	Abhinav Singh, 2021[10]	4	Not serious	Serious limitationb	Serious limitationc	Not serious	Not serious	No	No	No	Very low
Oral submucous fibrosis incidence	B vs. non-B	Abhinav Singh, 2021[10]	4	Not serious	Serious limitationb	Serious limitationc	Not serious	Not serious	No	No	No	Very low
Oral submucous fibrosis incidence	AB vs. O	Abhinav Singh, 2021[10]	7	Not serious	Serious limitationb	Not serious	Not serious	Not serious	No	No	No	Very low
Oral submucous fibrosis incidence	O vs. non-O	Abhinav Singh, 2021[10]	4	Not serious	Not serious	Not serious	Not serious	Not serious	No	No	No	Low
Periodontitis incidence (compared with gingivitis)	A vs. non-A	Mansour AI-Askar,2022[43]	8	Not serious	Not serious	Serious limitationc	Not serious	Not serious	No	No	No	Very low
Periodontitis incidence (compared with gingivitis)	B vs. non-B	Mansour AI-Askar,2022[43]	8	Not serious	Not serious	Serious limitationc	Not serious	Not serious	No	No	No	Very low
Periodontitis incidence (compared with gingivitis)	AB vs. non‐AB	Mansour AI-Askar,2022[43]	8	Not serious	Not serious	Not serious	Not serious	Not serious	No	No	No	Low
Periodontitis incidence (compared with gingivitis)	O vs. non-O	Mansour AI-Askar,2022[43]	8	Not serious	Not serious	Serious limitationc	Not serious	Not serious	No	No	No	Very low
Periodontitis incidence (compared with gingivitis)	Rh+ vs. Rh-	Mansour AI-Askar,2022[43]	5	Serious limitationa	Not serious	Serious limitationc	Not serious	Not serious	No	No	No	Very low
Periodontitis incidence (compared with the healthy)	A vs. non-A	Mansour AI-Askar,2022[43]	10	Not serious	Not serious	Serious limitationc	Not serious	Not serious	No	No	No	Very low
Periodontitis incidence (compared with the healthy)	B vs. non-B	Mansour AI-Askar,2022[43]	10	Not serious	Not serious	Serious limitationc	Not serious	Not serious	No	No	No	Very low
Periodontitis incidence (compared with the healthy)	AB vs. non‐AB	Mansour AI-Askar,2022[43]	10	Not serious	Not serious	Not serious	Not serious	Not serious	No	No	No	Low
Periodontitis incidence (compared with the healthy)	O vs. non-O	Mansour AI-Askar,2022[43]	10	Not serious	Not serious	Serious limitationc	Not serious	Not serious	No	No	No	Very low
Periodontitis incidence (compared with the healthy)	Rh+ vs. Rh-	Mansour AI-Askar,2022[43]	5	Serious limitationa	Not serious	Serious limitationc	Not serious	Not serious	No	No	No	Very low
Pregnancy related outcomes
Clinical pregnancy rate	Non-O vs. O	Jing Zhao, 2021[44]	3	Not serious	Not serious	Not serious	Not serious	Not serious	No	No	No	Low
Live birth rate	A vs. O	Jing Zhao, 2021[44]	3	Not serious	Not serious	Serious limitationc	Not serious	Serious limitationd	No	No	No	Very low
Live birth rate	B vs. O	Jing Zhao, 2021[44]	3	Not serious	Not serious	Serious limitationc	Not serious	Serious limitationd	No	No	No	Very low
Live birth rate	AB vs. O	Jing Zhao, 2021[44]	3	Not serious	Not serious	Serious limitationc	Not serious	Serious limitationd	No	No	No	Very low
Live birth rate	Non-O vs. O	Jing Zhao, 2021[44]	4	Not serious	Not serious	Serious limitationc	Not serious	Serious limitationd	No	No	No	Very low
Preeclampsia incidence	AB vs. non‐AB	Ting Li, 2021[45]	8	Serious limitationa	Not serious	Serious limitationc	Not serious	Serious limitationd	No	No	No	Very low
Preeclampsia incidence	O vs. non-O	Ting Li, 2021[45]	12	Serious limitationa	Not serious	Not serious	Not serious	Serious limitationd	No	No	No	Very low
Preeclampsia incidence (early-onset vs. late-onset)	AB vs. non-AB	Ting Li, 2021[45]	3	unclear	Not serious	Not serious	Not serious	Not serious	No	No	No	Low
Preeclampsia syndromes incidence (‘pre-eclampsia’, ‘eclampsia’ or ‘toxaemia’)	A vs. non-A	Peter Clark, 2008[46]	13	Not serious	Not serious	Serious limitationc	Not serious	Not serious	No	No	No	Very low
Preeclampsia syndromes incidence (‘pre-eclampsia’, ‘eclampsia’ or ‘toxaemia’)	B vs. non-B	Peter Clark, 2008[46]	11	Not serious	Not serious	Not serious	Not serious	Not serious	No	No	No	Low
Preeclampsia syndromes incidence (‘pre-eclampsia’, ‘eclampsia’ or ‘toxaemia’)	AB vs. non-AB	Peter Clark, 2008[46]	13	Not serious	Not serious	Not serious	Not serious	Not serious	No	No	No	Low
Preeclampsia syndromes incidence (‘pre-eclampsia’, ‘eclampsia’ or ‘toxaemia’)	Non-O vs. O	Peter Clark, 2008[46]	18	Not serious	Not serious	Not serious	Not serious	Not serious	No	No	No	Low
Metabolic disease outcomes
Type 2 diabetes mellitus incidence	A vs. non-A	Solomon Getawa,2022[47]	26	Not serious	Not serious	Not serious	Not serious	Not serious	No	No	No	Low
Type 2 diabetes mellitus incidence	B vs. non-B	Solomon Getawa,2022[47]	26	Not serious	Not serious	Not serious	Not serious	Serious limitationd	No	No	No	Very low
Type 2 diabetes mellitus incidence	AB vs. non-AB	Solomon Getawa,2022[47]	26	Not serious	Not serious	Not serious	Not serious	Not serious	No	No	No	Low
Type 2 diabetes mellitus incidence	O vs. non-O	Solomon Getawa,2022[47]	26	Not serious	Not serious	Not serious	Not serious	Not serious	No	No	No	Low
Type 2 diabetes mellitus incidence	Rh+ vs. Rh-	Solomon Getawa,2022[47]	16	Not serious	Not serious	Not serious	Not serious	Not serious	No	No	No	Low
Other outcomes
Bleeding complication incidence	O vs. non‐O	Francesco Dentali, 2013[48]	22	Serious limitationa	Not serious	Not serious	Not serious	Not serious	No	No	No	Very low
Decreased ovarian reserve	A vs. non-A	Jie Deng, 2017[49]	5	Not serious	Not serious	Not serious	Not serious	Not serious	No	No	No	Low
Decreased ovarian reserve	B vs. non-B	Jie Deng, 2017[49]	4	Not serious	Not serious	Serious limitationc	Not serious	Not serious	No	No	No	Very low
Decreased ovarian reserve	AB vs. non-AB	Jie Deng, 2017[49]	4	Not serious	Not serious	Serious limitationc	Not serious	Not serious	No	No	No	Very low
Decreased ovarian reserve	O vs. A	Jing Zhao, 2021[44]	9	Not serious	Not serious	Serious limitationc	Not serious	Serious limitationd	No	No	No	Very low
Decreased ovarian reserve	O vs. B	Jing Zhao, 2021[44]	8	Not serious	Not serious	Serious limitationc	Not serious	Serious limitationd	No	No	No	Very low
Decreased ovarian reserve	O vs. AB	Jing Zhao, 2021[44]	8	Not serious	Not serious	Serious limitationc	Not serious	Serious limitationd	No	No	No	Very low
Decreased ovarian reserve	O vs. non-O	Jing Zhao, 2021[44]	9	Not serious	Not serious	Serious limitationc	Not serious	Serious limitationd	No	No	No	Very low
Sepsis 30‑day mortality	B vs. non-B	Theis S. Itenov, 2021[50]	3	Serious limitationa	Not serious	Not serious	Not serious	Not serious	No	No	No	Very low
Trauma mortality	O vs. non-O	David T. Lubkin, 2023[51]	7	Not serious	Not serious	Serious limitationc	Not serious	Serious limitationd	No	No	No	Very low
CI, confidence interval; CagA, cytotoxin-associated gene A.
GRADE, Grading of Recommendations, Assessment, Development and Evaluations
* Evidence class was assessed by the established criteria utilized in previous umbrella reviews.
§ More than half of the studies with low quality.
‡ Substantial heterogeneity is seen between studies (I2 > 50%).
¶ Publication bias were detected (Egger’s P value < 0.05, Begg's P value < 0.05, Deek's P value < 0.1, or funnel plot is not symmetry).
† Large magnitude of effect (OR/RR/HR > 2).
Reference
1. Cui H, Qu Y, Zhang L, Zhang W, Yan P, Yang C, Zhang M, Bai Y, Tang M, Wang Y et al: Epidemiological and genetic evidence for the relationship between ABO blood group and human cancer. Int J Cancer 2023, 153(2):320-330.
2. Miao SY, Zhou W, Chen L, Wang S, Liu XA: Influence of ABO blood group and Rhesus factor on breast cancer risk: a meta-analysis of 9665 breast cancer patients and 244,768 controls. Asia Pac J Clin Oncol 2014, 10(2):101-108.
3. Bahardoust M, Barahman G, Baghaei A, Ghadimi P, Asadi Shahir MH, Najafi Kandovan M, Tizmaghz A, Olamaeian F, Tayebi A: The Association between ABO Blood Group and the Risk of Colorectal Cancer: A Systematic Literature Review and Meta-Analysis. Asian Pac J Cancer Prev 2023, 24(8):2555-2563.
4. Wang W, Liu L, Wang Z, Lu X, Wei M, Lin T, Zhang Y, Jiang S, Wang Q, Cao Z et al: ABO blood group and esophageal carcinoma risk: from a case-control study in Chinese population to meta-analysis. Cancer Causes Control 2014, 25(10):1369-1377.
5. Wang Z, Liu L, Ji J, Zhang J, Yan M, Zhang J, Liu B, Zhu Z, Yu Y: ABO blood group system and gastric cancer: a case-control study and meta-analysis. Int J Mol Sci 2012, 13(10):13308-13321.
6. Ding P: ABO blood groups and prognosis of gastric cancer: a meta-analysis. 2019
7. Liu F, Li C, Zhu J, Ren L, Qi X: ABO blood type and risk of hepatocellular carcinoma: a meta-analysis. Expert Rev Gastroenterol Hepatol 2018, 12(9):927-933.
8. Yang H, Tan Z, Zhang Y, Sun J, Huang P: ABO blood classification and the risk of lung cancer: A meta-analysis and trial sequential analysis. Oncol Lett 2022, 24(4):340.
9. Jing SW, Xu Q, Zhang XY, Jing ZH, Zhao ZJ, Zhang RH, Wu FP, Wang J: Are People With Blood Group O More Susceptible to Nasopharyngeal Carcinoma and Have Worse Survival Rates? A Systematic Review and Meta-Analysis. Front Oncol 2021, 11:698113.
10. Singh A, Purohit BM: ABO Blood Groups and Its Association with Oral Cancer, Oral Potentially Malignant Disorders and Oral Submucous Fibrosis- A Systematic Review and Meta-Analysis. Asian Pac J Cancer Prev 2021, 22(6):1703-1712.
11. Razzaghi N, Seraj H, Heydari K, Azadeh H, Salehi A, Behnamfar M, Bahadori M, Ebrahimi H, Malekan M, Gholamalipour N: ABO Blood Groups Associations with Ovarian Cancer: A Systematic Review and Meta-analysis. Indian Journal of Gynecologic Oncology 2020, 18(4).
12. Risch HA, Lu L, Wang J, Zhang W, Ni Q, Gao YT, Yu H: ABO blood group and risk of pancreatic cancer: a study in Shanghai and meta-analysis. Am J Epidemiol 2013, 177(12):1326-1337.
13. Risch HA, Lu L, Wang J, Zhang W, Ni Q, Gao YT, Yu H: ABO blood group and risk of pancreatic cancer: a study in Shanghai and meta-analysis. Am J Epidemiol 2012, 177(12):1326-1337.
14. Adegnika AA, Luty AJ, Grobusch MP, Ramharter M, Yazdanbakhsh M, Kremsner PG, Schwarz NG: ABO blood group and the risk of placental malaria in sub-Saharan Africa. Malar J 2011, 10:101.
15. Gutierrez-Valencia M, Leache L, Librero J, Jerico C, Enguita German M, Garcia-Erce JA: ABO blood group and risk of COVID-19 infection and complications: A systematic review and meta-analysis. Transfusion 2022, 62(2):493-505.
16. Balaouras G, Eusebi P, Kostoulas P: Systematic review and meta-analysis of the effect of ABO blood group on the risk of SARS-CoV-2 infection. PLoS One 2022, 17(7):e0271451.
17. Banchelli F, Negro P, Guido M, D'Amico R, Fittipaldo VA, Grima P, Zizza A: The Role of ABO Blood Type in Patients with SARS-CoV-2 Infection: A Systematic Review. J Clin Med 2022, 11(11).
18. Bhattacharjee S, Banerjee M, Pal R: ABO blood groups and severe outcomes in COVID-19: A meta-analysis. Postgrad Med J 2022, 98(e2):e136-e137.
19. Liu N, Zhang T, Ma L, Zhang H, Wang H, Wei W, Pei H, Li H: The impact of ABO blood group on COVID-19 infection risk and mortality: A systematic review and meta-analysis. Blood Rev 2021, 48:100785.
20. Wu BB, Gu DZ, Yu JN, Yang J, Shen WQ: Association between ABO blood groups and COVID-19 infection, severity and demise: A systematic review and meta-analysis. Infect Genet Evol 2020, 84:104485.
21. Franchini M, Cruciani M, Mengoli C, Marano G, Candura F, Lopez N, Pati I, Pupella S, De Angelis V: ABO blood group and COVID-19: an updated systematic literature review and meta-analysis. Blood Transfus 2021, 19(4):317-326.
22. Chakrani Z, Robinson K, Taye B: Association Between ABO Blood Groups and Helicobacter pylori Infection: A Meta-Analysis. Sci Rep 2018, 8(1):17604.
23. Jing W, Zhao S, Liu J, Liu M: ABO blood groups and hepatitis B virus infection: a systematic review and meta-analysis. BMJ Open 2020, 10(1):e034114.
24. Noori M, Shokri P, Nejadghaderi SA, Golmohammadi S, Carson-Chahhoud K, Bragazzi NL, Ansarin K, Kolahi AA, Arshi S, Safiri S: ABO blood groups and risk of human immunodeficiency virus infection: A systematic review and meta-analysis. Rev Med Virol 2022, 32(3):e2298.
25. Loscertales MP, Owens S, O'Donnell J, Bunn J, Bosch-Capblanch X, Brabin BJ: ABO blood group phenotypes and Plasmodium falciparum malaria: unlocking a pivotal mechanism. Adv Parasitol 2007, 65:1-50.
26. Rattanapan Y, Duangchan T, Wangdi K, Mahittikorn A, Kotepui M: Association between Rhesus Blood Groups and Malaria Infection: A Systematic Review and Meta-Analysis. Trop Med Infect Dis 2023, 8(4).
27. Ai L, Li J, Wang W, Li Y: ABO blood group and risk of malaria during pregnancy: a systematic review and meta-analysis. Epidemiol Infect 2022, 150:e25.
28. Panda AK, Panda SK, Sahu AN, Tripathy R, Ravindran B, Das BK: Association of ABO blood group with severe falciparum malaria in adults: case control study and meta-analysis. Malar J 2011, 10:309.
29. Liao Y, Xue L, Gao J, Wu A, Kou X: ABO blood group-associated susceptibility to norovirus infection: A systematic review and meta-analysis. Infect Genet Evol 2020, 81:104245.
30. Degarege A, Gebrezgi MT, Ibanez G, Wahlgren M, Madhivanan P: Effect of the ABO blood group on susceptibility to severe malaria: A systematic review and meta-analysis. Blood Rev 2019, 33:53-62.
31. Degarege A, Gebrezgi MT, Beck-Sague CM, Wahlgren M, de Mattos LC, Madhivanan P: Effect of ABO blood group on asymptomatic, uncomplicated and placental Plasmodium falciparum infection: systematic review and meta-analysis. BMC Infect Dis 2019, 19(1):86.
32. Tiongco RE, Paragas NA, Dominguez MJ, Lasta SL, Pandac JK, Pineda-Cortel MR: ABO blood group antigens may be associated with increased susceptibility to schistosomiasis: a systematic review and meta-analysis. J Helminthol 2018, 94:e21.
33. Nayeri T, Moosazadeh M, Dalimi Asl A, Ghaffarifar F, Sarvi S, Daryani A: Toxoplasma gondii infection and ABO blood groups: a systematic review and meta-analysis. Trans R Soc Trop Med Hyg 2023.
34. Wu O, Bayoumi N, Vickers MA, Clark P: ABO(H) blood groups and vascular disease: a systematic review and meta-analysis. J Thromb Haemost 2008, 6(1):62-69.
35. Chen Z, Yang SH, Xu H, Li JJ: ABO blood group system and the coronary artery disease: an updated systematic review and meta-analysis. Sci Rep 2016, 6:23250.
36. Takagi H, Umemoto T, All-Literature Investigation of Cardiovascular Evidence G: Meta-Analysis of Non-O Blood Group as an Independent Risk Factor for Coronary Artery Disease. Am J Cardiol 2015, 116(5):699-704.
37. He M, Wolpin B, Rexrode K, Manson JE, Rimm E, Hu FB, Qi L: ABO blood group and risk of coronary heart disease in two prospective cohort studies. Arterioscler Thromb Vasc Biol 2012, 32(9):2314-2320.
38. Dentali F, Sironi AP, Ageno W, Crestani S, Franchini M: ABO blood group and vascular disease: an update. Semin Thromb Hemost 2014, 40(1):49-59.
39. Dentali F, Sironi AP, Ageno W, Turato S, Bonfanti C, Frattini F, Crestani S, Franchini M: Non-O blood type is the commonest genetic risk factor for VTE: results from a meta-analysis of the literature. Semin Thromb Hemost 2012, 38(5):535-548.
40. Cheung JLS: Impact of ABO Blood Group on the Development of Venous Thromboembolism in Children With Cancer: A Systematic Review and Meta-Analysis.
41. Urabe F, Kimura S, Iwatani K, Yasue K, Koike Y, Tashiro K, Tsuzuki S, Sasaki H, Kimura T, Egawa S: The Impact of ABO Blood Type on Developing Venous Thromboembolism in Cancer Patients: Systematic Review and Meta-Analysis. J Clin Med 2021, 10(16).
42. Zhang Q, Peng H, Hu L, Ren R, Peng X, Song J: Association Between ABO Blood Group and Venous Thromboembolism Risk in Patients With Peripherally Inserted Central Catheters: A Meta-analysis and Systematic Review. Front Oncol 2022, 12:906427.
43. Al-Askar M: Is there an association between periodontal diseases and ABO blood group? Systematic review and meta-analysis. Quintessence Int 2022, 53(5):404-412.
44. Zhao J, Yao Z, Hao J, Xu B, Wang Y, Li Y: Association of ABO blood groups with ovarian reserve, and outcomes after assisted reproductive technology: systematic review and meta-analyses. Reprod Biol Endocrinol 2021, 19(1):20.
45. Li T, Wang Y, Wu L, Ling Z, Li C, Long W, Xie K, Ding H: The Association Between ABO Blood Group and Preeclampsia: A Systematic Review and Meta-Analysis. Front Cardiovasc Med 2021, 8:665069.
46. Clark P, Wu O: ABO(H) blood groups and pre-eclampsia. A systematic review and meta-analysis. Thromb Haemost 2008, 100(3):469-474.
47. Getawa S, Bayleyegn B, Aynalem M, Worku YB, Adane T: Relationships of ABO and Rhesus blood groups with type 2 diabetes mellitus: a systematic review and meta-analysis. J Int Med Res 2022, 50(10):3000605221129547.
48. Dentali F, Sironi AP, Ageno W, Bonfanti C, Crestani S, Frattini F, Steidl L, Franchini M: Relationship between ABO blood group and hemorrhage: a systematic literature review and meta-analysis. Semin Thromb Hemost 2013, 39(1):72-82.
49. Deng J, Jia M, Cheng X, Yan Z, Fan D, Tian X: ABO blood group and ovarian reserve: a meta-analysis and systematic review. Oncotarget 2017, 8(15):25628-25636.
50. Itenov TS, Sessler DI, Khanna AK, Ostrowski SR, Johansson PI, Erikstrup C, Pedersen OB, Rygard SL, Holst LB, Bestle MH et al: ABO blood types and sepsis mortality. Ann Intensive Care 2021, 11(1):61.
51. Lubkin DT, Van Gent JM, Cotton BA, Brill JB: Mortality and outcomes by blood group in trauma patients: A systematic review and meta-analysis. Vox Sang 2023, 118(6):421-429.

[truncated: 3 more sheets: Table S11, Table S12, Table S13]
